# Supplementary material for: [μ2-N 2,N 2′-Bis(3-meth­oxy-2-oxido­benzyl­idene)benzene-1,3-dicarbo­hydrazi­dato]bis­[pyridine­copper(II)]
Source: Acta Crystallogr Sect E Struct Rep Online. 2013 Nov 13;69(Pt 12):m658. doi: 10.1107/S1600536813030286 (PMC3884994; doi:10.1107/S1600536813030286)
Supplement: Supplementary file 1 [file e-69-0m658-sup1.cif]

##############################################################################
#                                                                            #
# This CIF contains the data in a paper accepted for publication in          #
# Acta Crystallographica Section E. It conforms to the requirements of       #
# Notes for Authors for Acta Crystallographica Section E, and has been       #
# peer reviewed under the auspices of the IUCr Commission on Journals.       #
#                                                                            #
# Full details of the Crystallographic Information File format               #
# are given in the paper "The Crystallographic Information File (CIF):       #
# a New Standard Archive File for Crystallography" by S. R. Hall, F. H.      #
# Allen and I. D. Brown [Acta Cryst. (1991), A47, 655-685].                  #
#                                                                            #
# The current version of the core CIF dictionary is obtainable from          #
# ftp://ftp.iucr.org/pub/cif_core.dic.                                       #
#                                                                            #
# Software is freely available for graphical display of the structure(s)     #
# in this CIF. For information consult the CIF software page                 #
# http://www.iucr.org/resources/cif/software.                                #
#                                                                            #
# This file may be used for bona fide research purposes within the           #
# scientific community so long as proper attribution is given to the journal # 
# article from which it was obtained.                                        #
#                                                                            #
##############################################################################
data_I
_audit_creation_method     SHELXL-97
_database_code_depnum_ccdc_archive     'CCDC 970316'
_chemical_name_systematic
;\
[\m~2~-<i>N</i>^2^,<i>N</i>^2'^-Bis(3-methoxy-2-oxidobenzylidene)benzene-\
1,3-dicarbohydrazidato]bis[pyridinecopper(II)]
;
_chemical_name_common     ?
_chemical_formula_moiety     'C34 H28 Cu2 N6 O6'
_chemical_formula_sum     'C34 H28 Cu2 N6 O6'
_chemical_formula_iupac     '[Cu2 (C24 H18 N4 O6) (C5 H5 N)2]'
_chemical_formula_weight     743.70
_chemical_melting_point     ?
_symmetry_cell_setting     monoclinic
_symmetry_space_group_name_H-M     'P 21/n'
_symmetry_space_group_name_Hall     '-P 2yn'
loop_
    _symmetry_equiv_pos_as_xyz
    'x, y, z'
    '-x+1/2, y+1/2, -z+1/2'
    '-x, -y, -z'
    'x-1/2, -y-1/2, z-1/2'
_cell_length_a     4.8474(2)
_cell_length_b     15.2776(6)
_cell_length_c     20.5546(6)
_cell_angle_alpha     90.00
_cell_angle_beta     96.113(4)
_cell_angle_gamma     90.00
_cell_volume     1513.55(10)
_cell_formula_units_Z     2
_cell_measurement_reflns_used     2658
_cell_measurement_theta_min     3.61
_cell_measurement_theta_max     66.48
_cell_measurement_temperature     153(2)
_exptl_crystal_description     prism
_exptl_crystal_colour     'dark green'
_exptl_crystal_size_max     0.45
_exptl_crystal_size_mid     0.32
_exptl_crystal_size_min     0.22
_exptl_crystal_density_diffrn     1.632
_exptl_crystal_density_meas     ?
_exptl_crystal_density_method     'not measured'
_exptl_crystal_F_000     760
_exptl_absorpt_coefficient_mu     2.230
_exptl_absorpt_correction_type     multi-scan
_exptl_absorpt_process_details
;
(CrysAlis PRO; Agilent, 2012)
;
_exptl_absorpt_correction_T_min     0.447
_exptl_absorpt_correction_T_max     0.615
_exptl_special_details
;
<i>CrysAlis PRO</i>, Agilent Technologies, Version 1.171.36.21 (release
14--08-2012 CrysAlis171. NET) (compiled Sep 14 2012,17:21:16) Empirical
absorption correction using spherical harmonics, implemented in SCALE3 ABSPACK
scaling algorithm.
;
_diffrn_ambient_temperature     153(2)
_diffrn_radiation_type     CuK\a
_diffrn_radiation_wavelength     1.54178
_diffrn_radiation_source     'Enhance Ultra (Cu) X-ray Source'
_diffrn_radiation_monochromator     'mirror'
_diffrn_measurement_device_type     'Agilent Gemini S Ultra'
_diffrn_measurement_method     '\w scans'
_diffrn_detector_area_resol_mean     15.9149
_diffrn_reflns_number     5837
_diffrn_reflns_av_R_equivalents     0.0291
_diffrn_reflns_av_sigmaI/netI     0.0358
_diffrn_reflns_theta_min     3.61
_diffrn_reflns_theta_max     66.48
_diffrn_reflns_theta_full     66.48
_diffrn_measured_fraction_theta_max     0.997
_diffrn_measured_fraction_theta_full     0.997
_diffrn_reflns_limit_h_min     -3
_diffrn_reflns_limit_h_max     5
_diffrn_reflns_limit_k_min     -17
_diffrn_reflns_limit_k_max     17
_diffrn_reflns_limit_l_min     -24
_diffrn_reflns_limit_l_max     24
_diffrn_standards_number     ?
_diffrn_standards_interval_count     ?
_diffrn_standards_interval_time     ?
_diffrn_standards_decay_%     ?
_refine_special_details
;
Refinement of <i>F</i>^2^ against ALL reflections. The weighted <i>R</i>-factor
<i>wR</i> and goodness of fit <i>S</i> are based on <i>F</i>^2^, conventional
<i>R</i>-factors <i>R</i> are based on <i>F</i>, with <i>F</i> set to zero for
negative <i>F</i>^2^. The threshold expression of <i>F</i>^2^ >
\s(<i>F</i>^2^) is used only for calculating <i>R</i>-factors(gt) <i>etc</i>.
and is not relevant to the choice of reflections for refinement.
<i>R</i>-factors based on <i>F</i>^2^ are statistically about twice as large
as those based on <i>F</i>, and <i>R</i>- factors based on ALL data will be
even larger.
;
_reflns_number_total     2658
_reflns_number_gt     2113
_reflns_threshold_expression     I>2sigma(I)
_refine_ls_structure_factor_coef     Fsqd
_refine_ls_matrix_type     full
_refine_ls_R_factor_all     0.0579
_refine_ls_R_factor_gt     0.0453
_refine_ls_wR_factor_gt     0.1222
_refine_ls_wR_factor_ref     0.1332
_refine_ls_goodness_of_fit_ref     1.059
_refine_ls_restrained_S_all     1.059
_refine_ls_number_reflns     2658
_refine_ls_number_parameters     218
_refine_ls_number_restraints     0
_refine_ls_hydrogen_treatment     constr
_refine_ls_weighting_scheme     calc
_refine_ls_weighting_details
         'calc w=1/[\s^2^(Fo^2^)+(0.0637P)^2^+0.5957P] where P=(Fo^2^+2Fc^2^)/3'
_atom_sites_solution_hydrogens     geom
_atom_sites_solution_primary     direct
_atom_sites_solution_secondary     difmap
_refine_ls_shift/su_max     0.000
_refine_ls_shift/su_mean     0.000
_refine_diff_density_max     0.378
_refine_diff_density_min     -0.346
_refine_ls_extinction_method     none
_refine_ls_extinction_coef     ?
loop_
    _atom_type_symbol
    _atom_type_description
    _atom_type_scat_dispersion_real
    _atom_type_scat_dispersion_imag
    _atom_type_scat_source
    'C' 'C' 0.0181 0.0091
                         'International Tables Vol C Tables 4.2.6.8 and 6.1.1.4'
    'H' 'H' 0.0000 0.0000
                         'International Tables Vol C Tables 4.2.6.8 and 6.1.1.4'
    'N' 'N' 0.0311 0.0180
                         'International Tables Vol C Tables 4.2.6.8 and 6.1.1.4'
    'O' 'O' 0.0492 0.0322
                         'International Tables Vol C Tables 4.2.6.8 and 6.1.1.4'
    'Cu' 'Cu' -1.9646 0.5888
                         'International Tables Vol C Tables 4.2.6.8 and 6.1.1.4'
_computing_data_collection     'CrysAlis PRO (Agilent, 2012)'
_computing_cell_refinement     'CrysAlis PRO (Agilent, 2012)'
_computing_data_reduction     'CrysAlis PRO (Agilent, 2012)'
_computing_structure_solution     'SHELXS97 (Sheldrick, 2008)'
_computing_structure_refinement     'SHELXL97 (Sheldrick, 2008)'
_computing_molecular_graphics     'DIAMOND (Brandenburg, 2006)'
_computing_publication_material     'publCIF (Westrip, 2010)'
loop_
    _atom_site_type_symbol
    _atom_site_label
    _atom_site_fract_x
    _atom_site_fract_y
    _atom_site_fract_z
    _atom_site_U_iso_or_equiv
    _atom_site_adp_type
    _atom_site_calc_flag
    _atom_site_refinement_flags
    _atom_site_occupancy
    _atom_site_symmetry_multiplicity
    _atom_site_disorder_assembly
    _atom_site_disorder_group
    Cu Cu1 0.10363(10) 0.25720(3) 0.16238(2) 0.0517(2) Uani d . 1 1 . .
    N N1 0.0548(6) 0.3121(2) 0.03092(13) 0.0562(7) Uani d . 1 1 . .
    N N2 -0.0561(6) 0.25260(18) 0.07303(14) 0.0508(7) Uani d . 1 1 . .
    N N3 0.2965(6) 0.26684(19) 0.25349(14) 0.0511(7) Uani d . 1 1 . .
    O O1 0.3097(5) 0.35162(17) 0.12788(10) 0.0565(6) Uani d . 1 1 . .
    O O2 -0.1445(5) 0.17419(17) 0.19006(11) 0.0602(6) Uani d . 1 1 . .
    O O3 -0.4238(6) 0.0629(2) 0.25128(12) 0.0706(8) Uani d . 1 1 . .
    C C1 0.2389(7) 0.3600(2) 0.06565(16) 0.0511(8) Uani d . 1 1 . .
    C C2 0.3731(7) 0.4314(2) 0.03120(16) 0.0528(8) Uani d . 1 1 . .
    C C3 0.3252(9) 0.4435(3) -0.03547(17) 0.0730(12) Uani d . 1 1 . .
    H H3A 0.2067 0.4054 -0.0603 0.088 Uiso calc R 1 1 . .
    C C4 0.5515(9) 0.4894(3) 0.06609(18) 0.0733(12) Uani d . 1 1 . .
    H H4A 0.5884 0.4828 0.1112 0.088 Uiso calc R 1 1 . .
    C C5 -0.2521(8) 0.2022(3) 0.04869(17) 0.0578(9) Uani d . 1 1 . .
    H H5A -0.3074 0.2070 0.0041 0.069 Uiso calc R 1 1 . .
    C C6 -0.3922(7) 0.1392(2) 0.08483(17) 0.0541(8) Uani d . 1 1 . .
    C C7 -0.3333(7) 0.1298(2) 0.15349(17) 0.0530(8) Uani d . 1 1 . .
    C C8 -0.4884(8) 0.0671(3) 0.18484(18) 0.0564(9) Uani d . 1 1 . .
    C C9 -0.6886(8) 0.0168(3) 0.1499(2) 0.0666(10) Uani d . 1 1 . .
    H H9A -0.7900 -0.0235 0.1715 0.080 Uiso calc R 1 1 . .
    C C10 -0.7394(8) 0.0262(3) 0.0824(2) 0.0684(11) Uani d . 1 1 . .
    H H10A -0.8718 -0.0088 0.0589 0.082 Uiso calc R 1 1 . .
    C C11 -0.5966(8) 0.0862(3) 0.05070(19) 0.0643(10) Uani d . 1 1 . .
    H H11A -0.6343 0.0924 0.0056 0.077 Uiso calc R 1 1 . .
    C C12 -0.5910(10) 0.0070(3) 0.2862(2) 0.0793(13) Uani d . 1 1 . .
    H H12A -0.5422 0.0145 0.3324 0.119 Uiso calc R 1 1 . .
    H H12B -0.5606 -0.0528 0.2745 0.119 Uiso calc R 1 1 . .
    H H12C -0.7830 0.0216 0.2753 0.119 Uiso calc R 1 1 . .
    C C13 0.5123(8) 0.3210(2) 0.26756(17) 0.0571(9) Uani d . 1 1 . .
    H H13A 0.5736 0.3542 0.2340 0.069 Uiso calc R 1 1 . .
    C C14 0.6461(8) 0.3293(3) 0.32932(19) 0.0648(10) Uani d . 1 1 . .
    H H14A 0.7951 0.3675 0.3373 0.078 Uiso calc R 1 1 . .
    C C15 0.5587(9) 0.2807(3) 0.37955(19) 0.0665(10) Uani d . 1 1 . .
    H H15A 0.6463 0.2857 0.4219 0.080 Uiso calc R 1 1 . .
    C C16 0.3409(9) 0.2250(3) 0.36585(18) 0.0651(10) Uani d . 1 1 . .
    H H16A 0.2792 0.1908 0.3988 0.078 Uiso calc R 1 1 . .
    C C17 0.2124(8) 0.2198(3) 0.30282(17) 0.0583(9) Uani d . 1 1 . .
    H H17A 0.0619 0.1823 0.2942 0.070 Uiso calc R 1 1 . .
loop_
    _atom_site_aniso_label
    _atom_site_aniso_U_11
    _atom_site_aniso_U_22
    _atom_site_aniso_U_33
    _atom_site_aniso_U_12
    _atom_site_aniso_U_13
    _atom_site_aniso_U_23
    Cu1 0.0608(3) 0.0568(3) 0.0367(3) -0.0049(2) 0.0017(2) 0.0011(2)
    N1 0.0682(18) 0.0619(18) 0.0379(14) -0.0119(15) 0.0030(13) 0.0058(14)
    N2 0.0598(16) 0.0557(17) 0.0365(14) -0.0046(14) 0.0035(12) 0.0003(12)
    N3 0.0583(16) 0.0568(17) 0.0377(14) 0.0027(14) 0.0026(12) 0.0013(13)
    O1 0.0745(15) 0.0598(14) 0.0348(11) -0.0132(12) 0.0035(10) 0.0020(10)
    O2 0.0668(15) 0.0699(16) 0.0429(12) -0.0143(13) 0.0011(11) 0.0015(12)
    O3 0.0825(18) 0.0779(18) 0.0502(14) -0.0214(15) 0.0014(13) 0.0066(13)
    C1 0.061(2) 0.0542(19) 0.0382(16) 0.0007(16) 0.0072(14) 0.0010(15)
    C2 0.064(2) 0.0564(19) 0.0377(16) -0.0036(17) 0.0056(14) 0.0031(15)
    C3 0.093(3) 0.084(3) 0.0399(18) -0.037(2) -0.0064(18) 0.0040(19)
    C4 0.098(3) 0.084(3) 0.0352(17) -0.032(2) -0.0025(18) 0.0083(19)
    C5 0.065(2) 0.069(2) 0.0384(17) -0.0003(19) 0.0012(15) 0.0005(17)
    C6 0.0566(19) 0.056(2) 0.0488(19) 0.0008(16) 0.0015(15) -0.0029(16)
    C7 0.0555(18) 0.055(2) 0.0479(18) -0.0001(16) 0.0034(15) -0.0024(16)
    C8 0.061(2) 0.055(2) 0.053(2) -0.0017(17) 0.0044(16) -0.0002(17)
    C9 0.063(2) 0.066(2) 0.070(3) -0.0103(19) 0.0030(19) 0.003(2)
    C10 0.066(2) 0.069(2) 0.067(3) -0.013(2) -0.0083(19) -0.004(2)
    C11 0.067(2) 0.068(2) 0.054(2) -0.004(2) -0.0074(17) -0.0025(19)
    C12 0.099(3) 0.077(3) 0.061(2) -0.025(3) 0.008(2) 0.011(2)
    C13 0.062(2) 0.059(2) 0.0490(19) -0.0002(18) 0.0022(16) 0.0064(17)
    C14 0.062(2) 0.068(2) 0.062(2) -0.0012(19) -0.0088(18) -0.005(2)
    C15 0.074(2) 0.080(3) 0.0429(19) 0.009(2) -0.0090(17) -0.0009(19)
    C16 0.080(3) 0.073(3) 0.0418(19) 0.001(2) 0.0011(18) 0.0078(18)
    C17 0.067(2) 0.063(2) 0.0446(19) -0.0036(18) 0.0009(16) 0.0065(17)
_geom_special_details
;
All e.s.d.'s (except the e.s.d. in the dihedral angle between two l.s. planes)
are estimated using the full covariance matrix. The cell e.s.d.'s are taken
into account individually in the estimation of e.s.d.'s in distances, angles
and torsion angles; correlations between e.s.d.'s in cell parameters are only
used when they are defined by crystal symmetry. An approximate (isotropic)
treatment of cell e.s.d.'s is used for estimating e.s.d.'s involving l.s.
planes.
;
loop_
    _geom_bond_atom_site_label_1
    _geom_bond_atom_site_label_2
    _geom_bond_site_symmetry_2
    _geom_bond_distance
    _geom_bond_publ_flag
    Cu1 O2 . 1.877(3) ?
    Cu1 N2 . 1.917(3) ?
    Cu1 O1 . 1.932(2) ?
    Cu1 N3 . 2.007(3) ?
    N1 C1 . 1.307(5) ?
    N1 N2 . 1.401(4) ?
    N2 C5 . 1.282(5) ?
    N3 C13 . 1.341(5) ?
    N3 C17 . 1.341(5) ?
    O1 C1 . 1.295(4) ?
    O2 C7 . 1.310(4) ?
    O3 C8 . 1.370(4) ?
    O3 C12 . 1.423(4) ?
    C1 C2 . 1.487(5) ?
    C2 C3 . 1.378(5) ?
    C2 C4 . 1.384(5) ?
    C3 C4 3_665 1.373(5) ?
    C3 H3A . 0.9300 ?
    C4 C3 3_665 1.373(5) ?
    C4 H4A . 0.9300 ?
    C5 C6 . 1.431(5) ?
    C5 H5A . 0.9300 ?
    C6 C11 . 1.407(5) ?
    C6 C7 . 1.417(5) ?
    C7 C8 . 1.414(5) ?
    C8 C9 . 1.379(5) ?
    C9 C10 . 1.389(5) ?
    C9 H9A . 0.9300 ?
    C10 C11 . 1.357(5) ?
    C10 H10A . 0.9300 ?
    C11 H11A . 0.9300 ?
    C12 H12A . 0.9600 ?
    C12 H12B . 0.9600 ?
    C12 H12C . 0.9600 ?
    C13 C14 . 1.368(5) ?
    C13 H13A . 0.9300 ?
    C14 C15 . 1.375(6) ?
    C14 H14A . 0.9300 ?
    C15 C16 . 1.361(6) ?
    C15 H15A . 0.9300 ?
    C16 C17 . 1.379(5) ?
    C16 H16A . 0.9300 ?
    C17 H17A . 0.9300 ?
loop_
    _geom_angle_atom_site_label_1
    _geom_angle_atom_site_label_2
    _geom_angle_atom_site_label_3
    _geom_angle_site_symmetry_1
    _geom_angle_site_symmetry_3
    _geom_angle
    _geom_angle_publ_flag
    O2 Cu1 N2 . . 93.38(11) ?
    O2 Cu1 O1 . . 171.34(11) ?
    N2 Cu1 O1 . . 81.23(11) ?
    O2 Cu1 N3 . . 90.95(11) ?
    N2 Cu1 N3 . . 175.52(12) ?
    O1 Cu1 N3 . . 94.59(11) ?
    C1 N1 N2 . . 108.1(3) ?
    C5 N2 N1 . . 117.7(3) ?
    C5 N2 Cu1 . . 127.1(3) ?
    N1 N2 Cu1 . . 115.2(2) ?
    C13 N3 C17 . . 117.4(3) ?
    C13 N3 Cu1 . . 121.4(2) ?
    C17 N3 Cu1 . . 121.2(3) ?
    C1 O1 Cu1 . . 110.1(2) ?
    C7 O2 Cu1 . . 127.4(2) ?
    C8 O3 C12 . . 116.7(3) ?
    O1 C1 N1 . . 125.3(3) ?
    O1 C1 C2 . . 117.4(3) ?
    N1 C1 C2 . . 117.3(3) ?
    C3 C2 C4 . . 117.3(3) ?
    C3 C2 C1 . . 122.4(3) ?
    C4 C2 C1 . . 120.2(3) ?
    C4 C3 C2 3_665 . 121.4(4) ?
    C4 C3 H3A 3_665 . 119.3 ?
    C2 C3 H3A . . 119.3 ?
    C3 C4 C2 3_665 . 121.3(3) ?
    C3 C4 H4A 3_665 . 119.4 ?
    C2 C4 H4A . . 119.4 ?
    N2 C5 C6 . . 125.1(3) ?
    N2 C5 H5A . . 117.5 ?
    C6 C5 H5A . . 117.5 ?
    C11 C6 C7 . . 119.6(4) ?
    C11 C6 C5 . . 118.4(3) ?
    C7 C6 C5 . . 121.9(3) ?
    O2 C7 C8 . . 117.5(3) ?
    O2 C7 C6 . . 125.0(3) ?
    C8 C7 C6 . . 117.5(3) ?
    O3 C8 C9 . . 124.6(4) ?
    O3 C8 C7 . . 114.2(3) ?
    C9 C8 C7 . . 121.2(3) ?
    C8 C9 C10 . . 120.2(4) ?
    C8 C9 H9A . . 119.9 ?
    C10 C9 H9A . . 119.9 ?
    C11 C10 C9 . . 120.3(4) ?
    C11 C10 H10A . . 119.9 ?
    C9 C10 H10A . . 119.9 ?
    C10 C11 C6 . . 121.1(4) ?
    C10 C11 H11A . . 119.4 ?
    C6 C11 H11A . . 119.4 ?
    O3 C12 H12A . . 109.5 ?
    O3 C12 H12B . . 109.5 ?
    H12A C12 H12B . . 109.5 ?
    O3 C12 H12C . . 109.5 ?
    H12A C12 H12C . . 109.5 ?
    H12B C12 H12C . . 109.5 ?
    N3 C13 C14 . . 122.6(4) ?
    N3 C13 H13A . . 118.7 ?
    C14 C13 H13A . . 118.7 ?
    C13 C14 C15 . . 119.5(4) ?
    C13 C14 H14A . . 120.2 ?
    C15 C14 H14A . . 120.2 ?
    C16 C15 C14 . . 118.4(4) ?
    C16 C15 H15A . . 120.8 ?
    C14 C15 H15A . . 120.8 ?
    C15 C16 C17 . . 119.6(4) ?
    C15 C16 H16A . . 120.2 ?
    C17 C16 H16A . . 120.2 ?
    N3 C17 C16 . . 122.4(4) ?
    N3 C17 H17A . . 118.8 ?
    C16 C17 H17A . . 118.8 ?
loop_
    _geom_torsion_atom_site_label_1
    _geom_torsion_atom_site_label_2
    _geom_torsion_atom_site_label_3
    _geom_torsion_atom_site_label_4
    _geom_torsion_site_symmetry_1
    _geom_torsion_site_symmetry_2
    _geom_torsion_site_symmetry_3
    _geom_torsion_site_symmetry_4
    _geom_torsion
    _geom_torsion_publ_flag
    C1 N1 N2 C5 . . . . 176.5(3) ?
    C1 N1 N2 Cu1 . . . . -2.8(4) ?
    O2 Cu1 N2 C5 . . . . -3.7(3) ?
    O1 Cu1 N2 C5 . . . . -176.9(3) ?
    O2 Cu1 N2 N1 . . . . 175.5(2) ?
    O1 Cu1 N2 N1 . . . . 2.4(2) ?
    O2 Cu1 N3 C13 . . . . -179.7(3) ?
    O1 Cu1 N3 C13 . . . . -6.4(3) ?
    O2 Cu1 N3 C17 . . . . -0.3(3) ?
    O1 Cu1 N3 C17 . . . . 173.0(3) ?
    N2 Cu1 O1 C1 . . . . -1.4(2) ?
    N3 Cu1 O1 C1 . . . . 177.0(2) ?
    N2 Cu1 O2 C7 . . . . 4.7(3) ?
    N3 Cu1 O2 C7 . . . . -174.2(3) ?
    Cu1 O1 C1 N1 . . . . 0.1(5) ?
    Cu1 O1 C1 C2 . . . . 178.6(2) ?
    N2 N1 C1 O1 . . . . 1.8(5) ?
    N2 N1 C1 C2 . . . . -176.8(3) ?
    O1 C1 C2 C3 . . . . 176.4(4) ?
    N1 C1 C2 C3 . . . . -4.9(6) ?
    O1 C1 C2 C4 . . . . -4.3(5) ?
    N1 C1 C2 C4 . . . . 174.3(4) ?
    C4 C2 C3 C4 . . . 3_665 -0.2(8) ?
    C1 C2 C3 C4 . . . 3_665 179.1(4) ?
    C3 C2 C4 C3 . . . 3_665 0.2(8) ?
    C1 C2 C4 C3 . . . 3_665 -179.1(4) ?
    N1 N2 C5 C6 . . . . -178.7(3) ?
    Cu1 N2 C5 C6 . . . . 0.6(6) ?
    N2 C5 C6 C11 . . . . -177.6(4) ?
    N2 C5 C6 C7 . . . . 3.2(6) ?
    Cu1 O2 C7 C8 . . . . 176.9(3) ?
    Cu1 O2 C7 C6 . . . . -2.6(5) ?
    C11 C6 C7 O2 . . . . 178.7(4) ?
    C5 C6 C7 O2 . . . . -2.2(6) ?
    C11 C6 C7 C8 . . . . -0.8(5) ?
    C5 C6 C7 C8 . . . . 178.4(3) ?
    C12 O3 C8 C9 . . . . -4.8(6) ?
    C12 O3 C8 C7 . . . . 174.2(3) ?
    O2 C7 C8 O3 . . . . 1.7(5) ?
    C6 C7 C8 O3 . . . . -178.8(3) ?
    O2 C7 C8 C9 . . . . -179.2(4) ?
    C6 C7 C8 C9 . . . . 0.3(6) ?
    O3 C8 C9 C10 . . . . 179.8(4) ?
    C7 C8 C9 C10 . . . . 0.8(6) ?
    C8 C9 C10 C11 . . . . -1.4(6) ?
    C9 C10 C11 C6 . . . . 0.9(6) ?
    C7 C6 C11 C10 . . . . 0.2(6) ?
    C5 C6 C11 C10 . . . . -179.0(4) ?
    C17 N3 C13 C14 . . . . 0.0(6) ?
    Cu1 N3 C13 C14 . . . . 179.5(3) ?
    N3 C13 C14 C15 . . . . 0.1(6) ?
    C13 C14 C15 C16 . . . . 0.4(6) ?
    C14 C15 C16 C17 . . . . -0.9(6) ?
    C13 N3 C17 C16 . . . . -0.6(6) ?
    Cu1 N3 C17 C16 . . . . 180.0(3) ?
    C15 C16 C17 N3 . . . . 1.0(6) ?
_iucr_refine_instructions_details
;
TITL d in P2(1)/n
CELL 1.54178   4.8474  15.2776  20.5546  90.000  96.113  90.000
ZERR    2.00   0.0002   0.0006   0.0006   0.000   0.004   0.000
LATT  1
SYMM 0.5-X, 0.5+Y, 0.5-Z
SFAC C H N O CU
UNIT 68 56 12 12 4
OMIT -3  133
MPLA 3 O1 N3 O2 CU1 N2
MPLA 3 N3 O2 N2 CU1 O1
MPLA 3 O2 N2 O1 CU1 N3
MPLA 3 N2 O1 N3 CU1 O2
MPLA 4 O1 N3 O2 N2 CU1
MPLA 6 C6 C7 C8 C9 C10 C11 O3 C12 C5 N2 CU1 O2
MPLA 6 O2 C7 C6 C5 N2 CU1
MPLA 5 N2 N1 C1 O1 CU1
MPLA   C1 C2 C3 C4 C5 C6 C7 C8 C9 C10 C11 C12 N1 N2 O1 O2 O3
MPLA 7 N2 N1 C1 C2 C3 C4 O1 CU1
MPLA 6 C6 C7 C8 C9 C10 C11
MPLA 6 N3 C13 C14 C15 C16 C17
MPLA 6 N2 C5 C6 C7 O2 CU1
MPLA 6 N3 C13 C14 C15 C16 C17
MPLA 5 N2 N1 C1 O1 CU1
EQIV $1 1-X, 1-Y, -Z
MPLA 6 C6 C7 C8 C9 C10 C11
MPLA 6 C2 C3 C4 C2_$1 C3_$1 C4_$1
RTAB  D..D Cu1 Cu1_$1
L.S. 50
ACTA
CONF
HTAB
BOND  $H
FMAP 2
PLAN 20
WGHT    0.063700    0.595700
FVAR       4.15510
CU1   5    0.103635    0.257197    0.162384    11.00000    0.06082    0.05680 =
         0.03675    0.00111    0.00166   -0.00487
N1    3    0.054837    0.312051    0.030922    11.00000    0.06822    0.06195 =
         0.03786    0.00583    0.00304   -0.01185
N2    3   -0.056150    0.252601    0.073027    11.00000    0.05981    0.05575 =
         0.03648    0.00026    0.00352   -0.00461
N3    3    0.296452    0.266836    0.253486    11.00000    0.05833    0.05676 =
         0.03775    0.00130    0.00264    0.00268
O1    4    0.309725    0.351621    0.127876    11.00000    0.07451    0.05984 =
         0.03477    0.00199    0.00354   -0.01323
O2    4   -0.144544    0.174193    0.190057    11.00000    0.06678    0.06994 =
         0.04291    0.00153    0.00107   -0.01430
O3    4   -0.423781    0.062898    0.251281    11.00000    0.08247    0.07792 =
         0.05023    0.00664    0.00141   -0.02138
C1    1    0.238932    0.360041    0.065649    11.00000    0.06134    0.05417 =
         0.03821    0.00102    0.00716    0.00068
C2    1    0.373150    0.431359    0.031201    11.00000    0.06438    0.05641 =
         0.03771    0.00314    0.00564   -0.00358
C3    1    0.325157    0.443487   -0.035475    11.00000    0.09265    0.08361 =
         0.03989    0.00399   -0.00643   -0.03677
AFIX  43
H3A   2    0.206716    0.405422   -0.060251    11.00000   -1.20000
AFIX   0
C4    1    0.551452    0.489407    0.066095    11.00000    0.09834    0.08427 =
         0.03516    0.00826   -0.00250   -0.03187
AFIX  43
H4A   2    0.588396    0.482825    0.111161    11.00000   -1.20000
AFIX   0
C5    1   -0.252073    0.202213    0.048695    11.00000    0.06459    0.06945 =
         0.03842    0.00049    0.00116   -0.00034
AFIX  43
H5A   2   -0.307432    0.207001    0.004107    11.00000   -1.20000
AFIX   0
C6    1   -0.392189    0.139173    0.084825    11.00000    0.05656    0.05594 =
         0.04885   -0.00288    0.00150    0.00085
C7    1   -0.333287    0.129750    0.153494    11.00000    0.05546    0.05525 =
         0.04793   -0.00237    0.00343   -0.00008
C8    1   -0.488428    0.067097    0.184841    11.00000    0.06101    0.05488 =
         0.05309   -0.00022    0.00438   -0.00174
C9    1   -0.688630    0.016818    0.149853    11.00000    0.06326    0.06559 =
         0.07009    0.00269    0.00298   -0.01031
AFIX  43
H9A   2   -0.790021   -0.023507    0.171463    11.00000   -1.20000
AFIX   0
C10   1   -0.739400    0.026198    0.082417    11.00000    0.06592    0.06866 =
         0.06730   -0.00402   -0.00832   -0.01321
AFIX  43
H10A  2   -0.871836   -0.008781    0.058921    11.00000   -1.20000
AFIX   0
C11   1   -0.596562    0.086177    0.050700    11.00000    0.06744    0.06842 =
         0.05395   -0.00254   -0.00745   -0.00371
AFIX  43
H11A  2   -0.634337    0.092388    0.005622    11.00000   -1.20000
AFIX   0
C12   1   -0.590973    0.007012    0.286191    11.00000    0.09926    0.07720 =
         0.06112    0.01093    0.00767   -0.02527
AFIX 137
H12A  2   -0.542180    0.014501    0.332354    11.00000   -1.50000
H12B  2   -0.560564   -0.052771    0.274463    11.00000   -1.50000
H12C  2   -0.782976    0.021599    0.275308    11.00000   -1.50000
AFIX   0
C13   1    0.512339    0.320952    0.267560    11.00000    0.06206    0.05945 =
         0.04897    0.00638    0.00218   -0.00016
AFIX  43
H13A  2    0.573627    0.354159    0.234008    11.00000   -1.20000
AFIX   0
C14   1    0.646102    0.329277    0.329319    11.00000    0.06150    0.06778 =
         0.06186   -0.00536   -0.00877   -0.00124
AFIX  43
H14A  2    0.795096    0.367542    0.337254    11.00000   -1.20000
AFIX   0
C15   1    0.558705    0.280685    0.379545    11.00000    0.07373    0.07972 =
         0.04288   -0.00089   -0.00896    0.00866
AFIX  43
H15A  2    0.646300    0.285709    0.421886    11.00000   -1.20000
AFIX   0
C16   1    0.340909    0.225030    0.365853    11.00000    0.07950    0.07282 =
         0.04179    0.00784    0.00106    0.00104
AFIX  43
H16A  2    0.279220    0.190773    0.398794    11.00000   -1.20000
AFIX   0
C17   1    0.212412    0.219794    0.302824    11.00000    0.06662    0.06269 =
         0.04459    0.00650    0.00087   -0.00358
AFIX  43
H17A  2    0.061915    0.182259    0.294202    11.00000   -1.20000
HKLF 4
REM  d in P2(1)/n
REM R1 =  0.0453 for   2113 Fo > 4sig(Fo)  and  0.0579 for all   2658 data
REM    218 parameters refined using      0 restraints
END
;
data_a
_journal_date_recd_electronic     2013-10-21
_journal_date_accepted     2013-11-05
_journal_name_full     'Acta Crystallographica, Section E'
_journal_year     2013
_journal_volume     69
_journal_issue     12
_journal_page_first     m658
_journal_page_last     m658
_journal_paper_category     QM
_journal_paper_doi     10.1107/S1600536813030286
_journal_coeditor_code     FJ2648
_publ_contact_author_name     'Zi-Jing Xiao'
_publ_contact_author_address
;
College of Materials Science and Engineering
Huaqiao University
Xiamen, Fujian 361021
People's Republic of China
;
_publ_contact_author_email     xzj@hqu.edu.cn
_publ_contact_author_fax     '86 592 6162225'
_publ_contact_author_phone     '86-18959277758'
_publ_section_title
;\
[\m~2~-<i>N</i>^2^,<i>N</i>^2'^-Bis(3-methoxy-2-oxidobenzylidene)benzene-1,3-\
dicarbohydrazidato]bis[pyridinecopper(II)]
;
loop_
    _publ_author_name
    _publ_author_address
    'Hai-Bin Tong'
;
College of Materials Science and Engineering
Huaqiao University
Xiamen, Fujian 361021
People's Republic of China
;
    'Zi-Jing Xiao'
;
College of Materials Science and Engineering
Huaqiao University
Xiamen, Fujian 361021
People's Republic of China
;
