# Supplementary material for: [μ2-N 2,N 2′-Bis(3-meth­oxy-2-oxido­benzyl­idene)benzene-1,3-dicarbo­hydrazi­dato]bis­[pyridine­copper(II)]
Source: Acta Crystallogr Sect E Struct Rep Online. 2013 Nov 13;69(Pt 12):m658. doi: 10.1107/S1600536813030286 (PMC3884994; doi:10.1107/S1600536813030286)
Supplement: Supplementary file 2 [file e-69-0m658-Isup2.hkl]

# 
# h,k,l, Fc-squared, Fo-squared, sigma(Fo-squared) and status flag 
# 
data_I
_shelx_title ' d in P2(1)/n' 
_shelx_refln_list_code          4 
_shelx_F_calc_maximum      227.41 
_exptl_crystal_F_000       760.00 
_reflns_d_resolution_high  0.8407 
 
loop_ 
 _symmetry_equiv_pos_as_xyz 
 'x, y, z' 
 '-x+1/2, y+1/2, -z+1/2' 
 '-x, -y, -z' 
 'x-1/2, -y-1/2, z-1/2' 
 
_cell_length_a     4.8474 
_cell_length_b    15.2776 
_cell_length_c    20.5546 
_cell_angle_alpha  90.000 
_cell_angle_beta   96.113 
_cell_angle_gamma  90.000 
 
_shelx_F_squared_multiplier     1.000 
 
loop_ 
 _refln_index_h 
 _refln_index_k 
 _refln_index_l 
 _refln_F_squared_calc 
 _refln_F_squared_meas 
 _refln_F_squared_sigma 
 _refln_observed_status 
   2   0   0       23.51       29.77      4.89 o 
   4   0   0      488.14      452.10     16.22 o 
   1   1   0     1370.72     1360.60     26.07 o 
   2   1   0     3458.18     3178.59     33.26 o 
   3   1   0       49.13       43.10     15.61 o 
   4   1   0      533.27      535.39     11.83 o 
   5   1   0        2.27        8.57      4.01 o 
   0   2   0    19667.85    20778.11    106.40 o 
   1   2   0     6842.23     7698.65     57.57 o 
   2   2   0        3.53       13.59      2.76 o 
   3   2   0       20.29        8.54      5.86 o 
   4   2   0      280.64      272.46      9.02 o 
   5   2   0        0.54        3.83      5.23 o 
   1   3   0      547.30      570.18     22.14 o 
   2   3   0     3403.99     3288.83     88.33 o 
   3   3   0      121.16      103.90     21.06 o 
   4   3   0       89.60       94.27      6.93 o 
   5   3   0       41.42       44.69      5.90 o 
   0   4   0    19530.79    20289.25    153.46 o 
   1   4   0      730.69      796.78     28.98 o 
   2   4   0      357.28      378.97     31.59 o 
   3   4   0       43.56       57.87     17.25 o 
   4   4   0      100.78       99.60      6.47 o 
   5   4   0        6.57        3.30      2.86 o 
   1   5   0      664.37      742.63     17.11 o 
   2   5   0      783.48      635.21     42.97 o 
   3   5   0        4.77        9.68      6.29 o 
   4   5   0      187.20      182.71      8.76 o 
   5   5   0       18.68       12.63      4.33 o 
   0   6   0     1468.68     1284.74     36.95 o 
   1   6   0      358.03      372.92     19.17 o 
   2   6   0      740.58      711.21     47.50 o 
   3   6   0      209.58      204.52     31.76 o 
   4   6   0      249.85      284.93     11.82 o 
   5   6   0        0.49       -2.19      7.76 o 
   1   7   0      666.81      658.50     19.95 o 
   2   7   0     1167.94     1113.74     62.80 o 
   3   7   0      171.53      174.22      9.55 o 
   4   7   0       12.04        5.44      2.80 o 
   5   7   0       17.04       13.40      6.95 o 
   0   8   0     1937.92     1804.53     52.43 o 
   1   8   0        7.65       25.67      6.69 o 
   2   8   0       61.49       48.58     13.45 o 
   3   8   0        7.58        7.23      4.55 o 
   4   8   0      125.11      129.44      9.17 o 
   5   8   0        3.66       -2.22      5.42 o 
   1   9   0      456.00      445.09     23.15 o 
   2   9   0      912.04      861.02     61.97 o 
   3   9   0      417.76      412.57     22.27 o 
   4   9   0       31.90       20.33      5.30 o 
   0  10   0     2920.83     3132.00     65.56 o 
   1  10   0       10.84       10.36      5.62 o 
   2  10   0        0.05       10.37      4.55 o 
   3  10   0        1.76        7.57      3.95 o 
   4  10   0      128.65      158.15     10.81 o 
   1  11   0      269.94      261.69     13.90 o 
   2  11   0      127.99      135.13     12.63 o 
   3  11   0        7.61        3.58      5.34 o 
   4  11   0       11.78       12.34      3.41 o 
   0  12   0     1329.47     1301.97     57.84 o 
   1  12   0      825.29      812.10     30.55 o 
   2  12   0      401.98      400.17     27.65 o 
   3  12   0       50.26       68.49     16.70 o 
   4  12   0       98.59      103.13      8.93 o 
   1  13   0       99.47      104.66     11.58 o 
   2  13   0       15.99       22.71      6.02 o 
   3  13   0        8.59       11.20      3.81 o 
   4  13   0        4.30        5.13      7.73 o 
   0  14   0        7.56        6.50      4.24 o 
   1  14   0       66.38       62.99      7.42 o 
   2  14   0       32.46       28.46      6.48 o 
   3  14   0        6.38        5.55      3.89 o 
   1  15   0        1.12        0.85      3.96 o 
   2  15   0      150.75      177.83     11.31 o 
   3  15   0        0.00        3.52      2.25 o 
   0  16   0      275.09      282.99     17.03 o 
   1  16   0        5.86        2.95      3.97 o 
   2  16   0       87.28       81.74      8.51 o 
   1  17   0       15.10       20.28      4.86 o 
   2  17   0       32.62       32.65      3.81 o 
  -5   0   1       55.38       57.25     12.06 o 
  -3   0   1      129.77      142.68     23.58 o 
  -1   0   1    12198.52    11522.89    104.97 o 
   1   0   1     3032.61     3146.54     54.10 o 
   3   0   1      203.16      293.43     33.26 o 
   5   0   1       59.12       68.42     12.91 o 
  -5   1   1      195.36      173.45     13.76 o 
  -4   1   1        0.06       -1.11      1.74 o 
  -3   1   1      970.35      938.60     70.04 o 
  -2   1   1      250.76      227.25     16.05 o 
  -1   1   1      662.74      756.52     19.46 o 
   0   1   1       45.77      109.85      6.39 o 
   1   1   1     1430.17     1299.30     25.27 o 
   2   1   1        6.45        7.81      1.83 o 
   3   1   1      274.32      286.51     23.11 o 
   4   1   1        0.09       -0.81      1.96 o 
   5   1   1      178.08      170.32     14.23 o 
  -5   2   1       46.22       51.40      7.68 o 
  -4   2   1        8.69       10.58      2.40 o 
  -3   2   1      182.32      156.93     24.53 o 
  -2   2   1      206.04      250.32     17.16 o 
  -1   2   1    29347.46    30397.48    522.56 o 
   0   2   1      820.56      890.33     12.36 o 
   1   2   1     6975.59     7879.85     99.36 o 
   2   2   1      313.12      344.17     10.92 o 
   3   2   1     1129.96     1040.98     62.54 o 
   4   2   1      135.78      139.81      6.54 o 
   5   2   1       31.70       26.11      9.17 o 
  -5   3   1       83.93       90.50      8.22 o 
  -4   3   1      269.33      247.33     11.09 o 
  -3   3   1     1281.78     1313.34     71.77 o 
  -2   3   1       78.34       78.86     14.41 o 
  -1   3   1    19696.29    20708.83    114.00 o 
   0   3   1       30.06       25.80      2.54 o 
   1   3   1     3322.03     3241.42     58.47 o 
   2   3   1      427.31      464.82     12.55 o 
   3   3   1      239.89      242.68     31.05 o 
   4   3   1        0.02        0.95      2.32 o 
   5   3   1      151.53      156.67     12.68 o 
  -5   4   1      219.73      208.92     15.15 o 
  -4   4   1        2.39        6.13      2.18 o 
  -3   4   1      233.20      195.96     28.44 o 
  -2   4   1      628.83      637.61     41.59 o 
  -1   4   1    27357.13    29905.84    160.15 o 
   0   4   1     6525.45     7205.85     94.53 o 
   1   4   1      708.99      721.82     30.11 o 
   2   4   1      919.34      963.80     28.94 o 
   3   4   1     1445.00     1538.54     78.83 o 
   4   4   1       30.23       35.03      4.23 o 
   5   4   1       15.93       17.85      3.88 o 
  -5   5   1        9.86       13.70      4.57 o 
  -4   5   1        0.08       -3.60      3.17 o 
  -3   5   1     1132.11     1269.09     74.09 o 
  -2   5   1     5688.73     6045.92    134.46 o 
  -1   5   1       35.40       59.85      5.15 o 
   0   5   1      134.14      157.52      9.30 o 
   1   5   1     3212.31     3004.08     42.96 o 
   2   5   1      106.94      105.45     17.32 o 
   3   5   1       73.86       99.96     21.27 o 
   4   5   1      103.57       96.01      6.50 o 
   5   5   1      165.02      151.61      9.54 o 
  -5   6   1       71.45       79.16      9.08 o 
  -4   6   1       91.02       88.67      7.68 o 
  -3   6   1      352.74      326.10     39.32 o 
  -2   6   1      121.79      107.08     19.59 o 
  -1   6   1     3936.70     3772.43     43.41 o 
   0   6   1      179.03      188.26      8.95 o 
   1   6   1      431.67      469.75     15.78 o 
   2   6   1      998.15     1032.76     57.28 o 
   3   6   1      672.50      682.43     30.44 o 
   4   6   1       25.83       34.97      3.89 o 
   5   6   1       11.17        9.20      3.93 o 
  -5   7   1       27.08       26.29      4.94 o 
  -4   7   1      133.10      152.78     10.11 o 
  -3   7   1      207.52      205.79     10.37 o 
  -2   7   1       25.69       35.16     13.04 o 
  -1   7   1     2010.08     1976.07     65.35 o 
   0   7   1       92.00       98.40      8.93 o 
   1   7   1     2650.09     2571.71     42.12 o 
   2   7   1       21.33       46.20     12.79 o 
   3   7   1       98.86       92.21      7.09 o 
   4   7   1      196.46      182.55      9.44 o 
   5   7   1       71.94       76.04      7.73 o 
  -5   8   1       29.17       27.06      4.65 o 
  -4   8   1       50.51       52.22      5.83 o 
  -3   8   1      223.61      225.46     17.62 o 
  -2   8   1       15.30       27.03     12.34 o 
  -1   8   1     4976.73     4859.60     69.28 o 
   0   8   1      161.08      178.21     11.81 o 
   1   8   1     1161.66     1216.52     30.07 o 
   2   8   1      159.30      138.48     23.55 o 
   3   8   1      455.62      481.28     23.24 o 
   4   8   1       33.90       24.09      3.98 o 
   5   8   1       15.81       14.97      7.27 o 
  -5   9   1       62.59       54.25      5.71 o 
  -4   9   1       71.01       82.70      7.12 o 
  -3   9   1      593.72      572.59     25.97 o 
  -2   9   1      425.63      357.15     39.70 o 
  -1   9   1      111.30       91.96     10.83 o 
   0   9   1        0.10       10.40      5.50 o 
   1   9   1     2133.75     2092.30     50.88 o 
   2   9   1        9.78       18.52     12.14 o 
   3   9   1       50.98       49.56      8.15 o 
   4   9   1      126.56      119.44      8.30 o 
  -4  10   1        0.82        1.91      2.57 o 
  -3  10   1       25.13       38.36      8.77 o 
  -2  10   1       75.68       76.64      9.26 o 
  -1  10   1      829.18      810.04     33.06 o 
   0  10   1      225.65      233.24     16.64 o 
   1  10   1       21.84       21.48      7.13 o 
   2  10   1      216.40      213.09     14.86 o 
   3  10   1        7.46        4.35      3.39 o 
   4  10   1       11.19       16.05      4.76 o 
  -4  11   1       23.10       18.85      3.94 o 
  -3  11   1      196.12      218.05     16.41 o 
  -2  11   1      362.35      326.12     19.52 o 
  -1  11   1        9.67       12.08      4.21 o 
   0  11   1      209.66      232.37     20.05 o 
   1  11   1     1000.39     1016.19     27.18 o 
   2  11   1        8.58        6.88      9.09 o 
   3  11   1        6.46        8.37      3.82 o 
   4  11   1       66.60       67.17      8.88 o 
  -4  12   1       18.32       33.60      4.47 o 
  -3  12   1       43.33       45.75      7.37 o 
  -2  12   1        0.71       -0.02      4.11 o 
  -1  12   1      492.64      460.91     31.18 o 
   0  12   1      191.00      201.48     10.39 o 
   1  12   1        4.97       12.86      4.45 o 
   2  12   1      443.94      433.73     22.93 o 
   3  12   1      201.38      243.76     16.89 o 
   4  12   1        1.57        4.30      7.50 o 
  -4  13   1       11.32        8.97      2.13 o 
  -3  13   1       42.10       41.81      6.69 o 
  -2  13   1        1.52        3.47      8.86 o 
  -1  13   1      125.46      114.09     12.25 o 
   0  13   1      179.24      170.66      9.90 o 
   1  13   1      621.93      676.08     28.84 o 
   2  13   1      152.59      176.12     14.73 o 
   3  13   1        0.11        3.15      3.26 o 
  -3  14   1       17.64       21.07      4.68 o 
  -2  14   1       20.39       28.87      6.36 o 
  -1  14   1      366.89      408.99     18.47 o 
   0  14   1      223.06      227.26     11.59 o 
   1  14   1      257.19      247.52     14.38 o 
   2  14   1      105.79      115.97     11.46 o 
   3  14   1      120.88      154.33     11.66 o 
  -3  15   1       81.05      103.68      7.07 o 
  -2  15   1      153.86      145.33     15.90 o 
  -1  15   1      126.17      135.90     13.08 o 
   0  15   1        3.44        4.72      3.03 o 
   1  15   1      148.20      156.21     13.56 o 
   2  15   1       67.64       70.68      7.29 o 
   3  15   1        2.82        5.80      2.19 o 
  -2  16   1        0.01        0.25      3.12 o 
  -1  16   1        8.87        9.42      4.27 o 
   0  16   1      166.02      192.68     11.67 o 
   1  16   1       33.32       24.39      5.98 o 
   2  16   1       37.68       40.37      4.91 o 
  -2  17   1       53.51       62.13      6.77 o 
  -1  17   1        1.33       -2.64      7.02 o 
   0  17   1       50.70       59.39      7.64 o 
   1  17   1       27.28       29.69      5.80 o 
  -4   0   2      597.41      602.90     18.89 o 
  -2   0   2      604.35      520.05     33.99 o 
   0   0   2     4035.86     3791.82     39.05 o 
   2   0   2     2737.89     2370.74     41.67 o 
   4   0   2       28.57       27.29      4.44 o 
  -5   1   2        3.54        6.25      3.13 o 
  -4   1   2       57.00       48.53      4.24 o 
  -3   1   2       54.10       54.74     10.41 o 
  -2   1   2     1727.19     1646.13     42.52 o 
  -1   1   2      246.68      217.29      7.43 o 
   0   1   2    22581.63    22970.54    111.47 o 
   1   1   2     3892.99     4290.62     37.95 o 
   2   1   2      419.79      390.93     11.08 o 
   3   1   2       68.67       48.60     13.46 o 
   4   1   2      771.70      786.13     16.22 o 
   5   1   2        8.48        7.48      3.22 o 
  -5   2   2        9.45        8.91      3.63 o 
  -4   2   2      198.47      197.87      9.67 o 
  -3   2   2      184.06      164.21     25.68 o 
  -2   2   2     3969.21     4028.06     67.38 o 
  -1   2   2      526.32      583.81     14.16 o 
   0   2   2     4269.24     4433.70     58.21 o 
   1   2   2     3905.65     4352.03     49.27 o 
   2   2   2      196.83      135.70      9.57 o 
   3   2   2       30.00       42.30     12.56 o 
   4   2   2       58.08       58.31      4.31 o 
   5   2   2        0.03       -6.42      4.28 o 
  -5   3   2        0.41        2.54      4.09 o 
  -4   3   2      107.58      113.00     10.14 o 
  -3   3   2       17.82       22.73     10.04 o 
  -2   3   2      264.36      217.13     23.60 o 
  -1   3   2    51717.09    56646.02   1000.12 o 
   0   3   2       19.27       86.11      5.32 o 
   1   3   2     1433.61     1534.57     44.41 o 
   2   3   2     1061.62     1246.32     21.26 o 
   3   3   2       33.58       35.80     12.72 o 
   4   3   2      473.67      477.50     14.14 o 
   5   3   2        6.03        8.68      3.00 o 
  -5   4   2      169.98      150.51     13.11 o 
  -4   4   2      337.59      378.10     15.59 o 
  -3   4   2        0.31       12.63     10.97 o 
  -2   4   2     3747.24     3520.92     97.25 o 
  -1   4   2        0.23       47.11      5.89 o 
   0   4   2     3192.23     3325.06     33.67 o 
   1   4   2      584.83      598.27     29.83 o 
   2   4   2     1224.83      971.96     24.36 o 
   3   4   2      116.80      104.94     21.16 o 
   4   4   2        2.30        3.03      2.15 o 
   5   4   2       10.30       11.48      6.13 o 
  -5   5   2       30.03       27.61      5.02 o 
  -4   5   2        0.41        8.12      5.33 o 
  -3   5   2      179.67      189.09     28.75 o 
  -2   5   2     7557.72     8034.65    153.49 o 
  -1   5   2     1580.35     1664.74     73.69 o 
   0   5   2     1131.72     1040.30     24.40 o 
   1   5   2        1.45        7.05      4.50 o 
   2   5   2      168.33      186.54     13.43 o 
   3   5   2      285.05      278.52     34.20 o 
   4   5   2      436.54      459.46     13.85 o 
   5   5   2       24.39       25.81      4.19 o 
  -5   6   2        5.40       10.55      3.50 o 
  -4   6   2       79.22       76.78      8.05 o 
  -3   6   2      123.39      102.59     23.14 o 
  -2   6   2     2116.48     2227.88     85.50 o 
  -1   6   2      283.22      238.55     10.09 o 
   0   6   2      220.23      197.66     12.07 o 
   1   6   2      401.71      415.13     11.67 o 
   2   6   2     1946.10     1931.33     68.68 o 
   3   6   2        4.18        4.70      6.43 o 
   4   6   2        1.63        1.00      2.14 o 
   5   6   2        0.03        2.75      2.32 o 
  -5   7   2       39.22       40.50      5.14 o 
  -4   7   2       44.94       50.52      6.21 o 
  -3   7   2       47.33       56.57      6.60 o 
  -2   7   2     2233.97     2243.75     90.37 o 
  -1   7   2      174.53      205.66     10.52 o 
   0   7   2     1801.04     1730.72     54.74 o 
   1   7   2      253.70      278.93     13.76 o 
   2   7   2       28.71       28.41      9.97 o 
   3   7   2       59.57       58.27      5.79 o 
   4   7   2      540.20      562.16     15.04 o 
   5   7   2        0.00       -1.19      3.98 o 
  -5   8   2        9.75        2.90      2.05 o 
  -4   8   2      182.97      185.62     10.79 o 
  -3   8   2       58.68       52.80      7.94 o 
  -2   8   2     3336.14     3367.67    117.17 o 
  -1   8   2      849.91      864.11     22.99 o 
   0   8   2      366.10      363.83     24.43 o 
   1   8   2      270.67      257.79     14.33 o 
   2   8   2      882.02      857.22     57.34 o 
   3   8   2       32.25       24.22     12.84 o 
   4   8   2       18.22       14.44      2.81 o 
  -5   9   2       18.99       10.86      7.27 o 
  -4   9   2       36.66       49.78      5.55 o 
  -3   9   2        0.20        4.11      5.46 o 
  -2   9   2        3.02       -1.94      6.91 o 
  -1   9   2       10.12        4.95      6.63 o 
   0   9   2     4851.62     5127.36     79.01 o 
   1   9   2      186.81      190.66     15.33 o 
   2   9   2       86.67       56.24     14.90 o 
   3   9   2       86.27       98.16     11.08 o 
   4   9   2      139.05      140.40      9.14 o 
  -4  10   2       42.15       52.58      6.25 o 
  -3  10   2       24.28       27.34      6.50 o 
  -2  10   2      274.09      277.09     25.14 o 
  -1  10   2      290.76      319.47     36.14 o 
   0  10   2      523.56      524.57     23.22 o 
   1  10   2       75.09       63.84      9.85 o 
   2  10   2      726.80      744.31     27.47 o 
   3  10   2      158.84      178.78     14.83 o 
   4  10   2        2.76       -2.48      2.63 o 
  -4  11   2        2.99        3.82      2.88 o 
  -3  11   2       41.19       51.13      8.33 o 
  -2  11   2     1227.32     1260.14     38.20 o 
  -1  11   2       53.31       52.90      6.81 o 
   0  11   2     1252.04     1295.41     38.75 o 
   1  11   2     1263.29     1325.82     31.22 o 
   2  11   2       73.22       65.06      8.90 o 
   3  11   2       44.21       34.78      6.65 o 
   4  11   2      203.92      235.62     19.18 o 
  -4  12   2       42.32       62.89      6.59 o 
  -3  12   2       74.16       89.19     10.45 o 
  -2  12   2       33.73       27.12      6.37 o 
  -1  12   2      246.82      257.94     17.20 o 
   0  12   2      332.53      313.01     12.82 o 
   1  12   2      130.48      121.75     10.16 o 
   2  12   2        5.95        7.59      4.38 o 
   3  12   2       14.51       16.79      4.81 o 
   4  12   2       16.65       32.42      7.66 o 
  -4  13   2        4.73       12.24      2.48 o 
  -3  13   2        0.22       -4.48      4.05 o 
  -2  13   2       37.95       45.40     18.25 o 
  -1  13   2        0.20        1.72      3.95 o 
   0  13   2      381.68      385.60     15.05 o 
   1  13   2      620.21      672.36     28.98 o 
   2  13   2       14.91        9.00      7.54 o 
   3  13   2       82.95       89.15      9.61 o 
  -3  14   2        4.42       11.73      4.47 o 
  -2  14   2       79.41       77.00      9.67 o 
  -1  14   2      193.14      194.93     12.78 o 
   0  14   2       82.54       82.40      7.20 o 
   1  14   2       12.42        5.63      3.54 o 
   2  14   2       17.96       23.40     10.07 o 
   3  14   2        4.91        9.65      6.37 o 
  -3  15   2       27.12       32.27      5.92 o 
  -2  15   2      134.01      141.95     12.46 o 
  -1  15   2       28.30       33.41      7.08 o 
   0  15   2       73.30       69.65      6.57 o 
   1  15   2       34.47       18.33      6.69 o 
   2  15   2        0.10        1.99      2.80 o 
   3  15   2       57.10       50.15      5.98 o 
  -2  16   2       49.23       59.62      7.85 o 
  -1  16   2      141.52      155.99     18.44 o 
   0  16   2       15.71       16.82      4.15 o 
   1  16   2        9.69        0.07      2.95 o 
   2  16   2      125.92      125.44      7.96 o 
  -2  17   2        7.52       10.45      3.29 o 
  -1  17   2        0.29       -0.89      3.30 o 
   0  17   2      335.20      348.43     13.85 o 
   1  17   2       47.70       41.22      4.59 o 
  -5   0   3      353.46      332.84     27.08 o 
  -3   0   3      775.10      862.84     56.55 o 
  -1   0   3     7524.13     6951.29    188.33 o 
   1   0   3    11955.87    11985.27    103.59 o 
   3   0   3      667.57      639.73     30.99 o 
   5   0   3      436.45      477.92     22.16 o 
  -5   1   3       15.45        5.34      4.07 o 
  -4   1   3       10.14        8.76      2.21 o 
  -3   1   3     2725.73     2902.94     73.57 o 
  -2   1   3       31.07       41.38      7.45 o 
  -1   1   3     1458.26     1273.41     18.23 o 
   0   1   3     4945.96     5706.22     66.54 o 
   1   1   3       55.88       40.83      4.91 o 
   2   1   3      131.30      133.97      6.67 o 
   3   1   3      199.83      155.79     11.02 o 
   4   1   3       16.87       10.73      4.54 o 
   5   1   3        3.14        3.87      3.82 o 
  -5   2   3       15.81       22.69      5.62 o 
  -4   2   3        6.58        3.91      3.17 o 
  -3   2   3      750.70      719.83     52.72 o 
  -2   2   3      105.19      137.79     18.59 o 
  -1   2   3    11069.38    11036.38     84.94 o 
   0   2   3      126.67      172.42     12.94 o 
   1   2   3      790.09      640.07     19.58 o 
   2   2   3       71.49       70.03      4.55 o 
   3   2   3      129.11      118.18      9.52 o 
   4   2   3        0.51        0.98      2.18 o 
   5   2   3      201.30      197.87     14.41 o 
  -5   3   3       10.97        3.37      3.98 o 
  -4   3   3       10.83       14.82      4.78 o 
  -3   3   3     1748.34     1765.58     83.99 o 
  -2   3   3       15.91       39.98     10.81 o 
  -1   3   3     6846.75     7406.71     62.09 o 
   0   3   3       84.52       75.86     10.06 o 
   1   3   3     1905.75     1706.63     34.16 o 
   2   3   3     1395.08     1642.45     23.80 o 
   3   3   3     2502.47     2558.73     83.77 o 
   4   3   3       56.22       50.48      4.75 o 
   5   3   3        0.43        8.19      4.28 o 
  -5   4   3        8.95       16.19      6.93 o 
  -4   4   3        8.97        7.19      5.72 o 
  -3   4   3      252.65      248.83     32.43 o 
  -2   4   3      519.42      551.02     38.72 o 
  -1   4   3    12505.89    12957.05    203.94 o 
   0   4   3       28.25       29.62      3.89 o 
   1   4   3     1158.06     1017.19     41.79 o 
   2   4   3       67.09       45.23      6.02 o 
   3   4   3      235.71      213.78     28.99 o 
   4   4   3       26.19       26.37      3.75 o 
   5   4   3      212.18      222.92     14.64 o 
  -5   5   3        0.86        4.27      2.91 o 
  -4   5   3        9.53        6.04      2.78 o 
  -3   5   3      610.97      597.29     51.86 o 
  -2   5   3      275.07      314.76     30.90 o 
  -1   5   3     2508.10     2375.97     38.24 o 
   0   5   3      170.18      154.38      7.11 o 
   1   5   3       32.03       77.83      6.88 o 
   2   5   3        0.32        0.03      2.04 o 
   3   5   3     1839.93     1771.54     83.90 o 
   4   5   3       12.97        9.61      2.45 o 
   5   5   3        4.49       12.35      4.54 o 
  -5   6   3       56.31       70.21      7.25 o 
  -4   6   3      422.60      421.71     17.37 o 
  -3   6   3     1279.87     1383.35     80.29 o 
  -2   6   3     3363.90     3691.01    110.72 o 
  -1   6   3     4554.02     5230.99    176.69 o 
   0   6   3       11.85       11.79      3.81 o 
   1   6   3      728.26      670.65     15.43 o 
   2   6   3      123.69      148.03     12.35 o 
   3   6   3        4.26        3.59      2.57 o 
   4   6   3       16.04       15.52      3.43 o 
   5   6   3      121.37      142.43     10.56 o 
  -5   7   3        0.66        0.97      3.35 o 
  -4   7   3       32.94       38.04      5.37 o 
  -3   7   3      614.23      613.96     26.69 o 
  -2   7   3     2161.75     2293.42     92.07 o 
  -1   7   3      663.36      652.29     24.26 o 
   0   7   3      462.73      493.72     21.26 o 
   1   7   3      693.91      624.44     21.12 o 
   2   7   3      282.19      253.15     16.54 o 
   3   7   3     1271.45     1356.27     23.98 o 
   4   7   3        6.21        6.67      2.50 o 
   5   7   3        0.38       -2.15      4.17 o 
  -5   8   3       42.22       41.59      4.98 o 
  -4   8   3        9.75        8.92      3.54 o 
  -3   8   3     1011.95     1025.06     33.32 o 
  -2   8   3      557.92      579.71     48.94 o 
  -1   8   3     1773.52     1748.80     43.38 o 
   0   8   3       95.32      102.76     10.78 o 
   1   8   3      440.09      401.15     18.21 o 
   2   8   3        0.15      -11.53     11.02 o 
   3   8   3       91.72       91.25      8.34 o 
   4   8   3        1.89        1.44      2.61 o 
  -5   9   3        3.03        3.96      3.32 o 
  -4   9   3        0.73        3.69      2.43 o 
  -3   9   3      507.49      562.01     67.05 o 
  -2   9   3       13.73        2.32      7.90 o 
  -1   9   3      856.04      790.15     31.62 o 
   0   9   3     2496.70     2720.28     65.38 o 
   1   9   3     1238.80     1273.58     46.67 o 
   2   9   3      145.96      136.04     24.52 o 
   3   9   3      747.12      779.18     29.73 o 
   4   9   3       99.78      101.12      7.20 o 
  -4  10   3       35.71       46.89      6.12 o 
  -3  10   3       25.08       31.28      8.71 o 
  -2  10   3      131.31      121.20     11.33 o 
  -1  10   3      188.53      214.13     29.68 o 
   0  10   3       92.96      109.05     10.68 o 
   1  10   3      942.19      968.22     38.40 o 
   2  10   3        2.97        0.21      3.06 o 
   3  10   3      159.94      151.57     13.06 o 
   4  10   3       12.51        7.68      3.44 o 
  -4  11   3        0.88        0.95      3.07 o 
  -3  11   3      250.82      253.80     26.38 o 
  -2  11   3        0.39        0.63      3.46 o 
  -1  11   3      802.59      722.88     64.98 o 
   0  11   3      674.47      707.85     40.75 o 
   1  11   3        5.92        6.54      2.88 o 
   2  11   3       20.24       20.84     12.73 o 
   3  11   3       97.49      105.66     11.17 o 
   4  11   3       49.39       54.71     10.31 o 
  -4  12   3      129.18      132.71     15.34 o 
  -3  12   3      145.45      173.50     14.10 o 
  -2  12   3       81.87       82.07     11.50 o 
  -1  12   3      399.32      349.35     19.74 o 
   0  12   3       98.78       86.91      6.39 o 
   1  12   3      851.95      849.95     26.49 o 
   2  12   3      130.39      132.57     12.48 o 
   3  12   3       72.48       76.35      8.97 o 
   4  12   3        1.47       -2.97      3.91 o 
  -4  13   3        6.39        5.92      2.23 o 
  -3  13   3       96.35      110.73     15.19 o 
  -2  13   3        0.06       -7.16      4.78 o 
  -1  13   3      519.85      528.55     24.88 o 
   0  13   3      346.10      333.15     13.81 o 
   1  13   3      134.88      137.87     12.36 o 
   2  13   3        2.28        1.86      3.26 o 
   3  13   3       39.12       62.38     12.25 o 
  -3  14   3       66.83       82.84      8.49 o 
  -2  14   3       90.98      111.77     17.03 o 
  -1  14   3      135.47      120.63     10.18 o 
   0  14   3        4.13        6.12      4.64 o 
   1  14   3      149.69      151.50     11.29 o 
   2  14   3       27.82       37.18      6.81 o 
   3  14   3       22.65       28.62      7.75 o 
  -3  15   3       34.14       43.20      5.89 o 
  -2  15   3        2.66        7.20      6.49 o 
  -1  15   3      246.75      244.83     24.60 o 
   0  15   3      188.57      183.57     11.79 o 
   1  15   3       43.33       29.92      6.80 o 
   2  15   3       40.26       37.19      4.97 o 
   3  15   3       42.47       60.31     17.36 o 
  -2  16   3       74.37       98.54      9.51 o 
  -1  16   3       25.07       26.87      7.65 o 
   0  16   3        5.82        4.49      4.91 o 
   1  16   3        8.52        9.22      3.93 o 
   2  16   3       29.59       37.26      5.41 o 
  -1  17   3       47.12       56.20      7.40 o 
   0  17   3        0.29       -2.54      3.43 o 
   1  17   3        0.99        2.81      3.92 o 
  -4   0   4        7.50        4.32      3.61 o 
  -2   0   4      225.20      159.51     18.77 o 
   0   0   4     2027.86     1927.61     39.93 o 
   2   0   4     2342.65     2331.54     42.79 o 
   4   0   4     1064.68     1126.74     30.12 o 
  -5   1   4        6.02        7.04      3.41 o 
  -4   1   4      765.51      782.77     19.53 o 
  -3   1   4        3.74        4.74     10.27 o 
  -2   1   4      386.19      360.06     20.06 o 
  -1   1   4      661.53      664.45     13.68 o 
   0   1   4      406.77      676.47     14.11 o 
   1   1   4     2331.06     2344.62     66.31 o 
   2   1   4     2627.01     2588.23     32.43 o 
   3   1   4      361.88      389.26     17.55 o 
   4   1   4      274.42      277.55     10.76 o 
   5   1   4        9.45       20.55      8.45 o 
  -5   2   4       32.26       37.15      7.20 o 
  -4   2   4      128.55      133.08     10.94 o 
  -3   2   4      145.53      141.28     24.25 o 
  -2   2   4     3995.32     3920.26     68.53 o 
  -1   2   4       26.82       30.65      3.39 o 
   0   2   4     6199.56     6183.07     88.50 o 
   1   2   4       48.71       78.18      7.17 o 
   2   2   4       29.17       21.18      2.76 o 
   3   2   4        0.15        0.97      3.30 o 
   4   2   4     1162.05     1197.60     21.79 o 
   5   2   4        3.45       11.20      3.41 o 
  -5   3   4      145.86      147.79     13.26 o 
  -4   3   4     1029.23     1157.85     31.87 o 
  -3   3   4      146.17      115.69     21.93 o 
  -2   3   4      431.55      383.38     31.15 o 
  -1   3   4      123.02      111.01      8.41 o 
   0   3   4     1423.55     1275.55     42.09 o 
   1   3   4      249.94      259.09     10.23 o 
   2   3   4     1203.12      983.66     17.43 o 
   3   3   4        0.03        4.91      2.80 o 
   4   3   4      231.06      232.98     12.41 o 
   5   3   4       47.81       38.77      6.65 o 
  -5   4   4        0.18       -0.36      3.13 o 
  -4   4   4       23.92       24.80      5.57 o 
  -3   4   4       94.05       92.53     20.51 o 
  -2   4   4     7482.08     7957.90    148.44 o 
  -1   4   4      823.00     1113.38     25.44 o 
   0   4   4      931.70      805.53     36.92 o 
   1   4   4        2.28        5.01      2.27 o 
   2   4   4      414.77      346.59     12.62 o 
   3   4   4        0.27        2.30      5.56 o 
   4   4   4      486.80      503.13     16.14 o 
   5   4   4        3.53        4.67      3.39 o 
  -5   5   4        3.90        4.93      3.15 o 
  -4   5   4       97.31      118.39      8.78 o 
  -3   5   4       34.22       29.51     13.97 o 
  -2   5   4      220.54      205.75     25.53 o 
  -1   5   4      511.78      482.13     17.22 o 
   0   5   4     2286.93     2317.91     32.69 o 
   1   5   4      369.89      451.28     31.61 o 
   2   5   4     1791.46     1798.37     36.18 o 
   3   5   4      136.39      129.54      9.32 o 
   4   5   4       38.98       36.71      4.46 o 
   5   5   4       15.86       15.93      5.82 o 
  -5   6   4        4.59        3.65      2.75 o 
  -4   6   4       54.70       58.82      6.30 o 
  -3   6   4        0.26        6.06      4.76 o 
  -2   6   4    11011.42    11451.99    196.66 o 
  -1   6   4     5276.70     6571.17    235.48 o 
   0   6   4       21.01       17.90      4.19 o 
   1   6   4     1254.68     1507.31     32.18 o 
   2   6   4     1538.72     1631.46     35.51 o 
   3   6   4        2.07        2.49      2.45 o 
   4   6   4      250.91      246.27     11.14 o 
   5   6   4        3.00        5.04      3.32 o 
  -5   7   4        6.10        1.69      3.54 o 
  -4   7   4      159.13      176.67     10.71 o 
  -3   7   4       71.32       60.10      9.31 o 
  -2   7   4      753.31      791.21     54.32 o 
  -1   7   4      104.94      114.18     10.31 o 
   0   7   4     1883.21     1815.20     54.57 o 
   1   7   4      118.38      131.00     10.07 o 
   2   7   4     1535.84     1652.62     33.17 o 
   3   7   4      188.48      179.19     11.59 o 
   4   7   4       11.10       13.76      3.08 o 
   5   7   4        0.11        7.29      4.72 o 
  -5   8   4        2.36        1.75      2.46 o 
  -4   8   4       15.28       15.15      3.46 o 
  -3   8   4       46.70       44.94      6.04 o 
  -2   8   4     2756.82     2840.98    109.25 o 
  -1   8   4      511.21      507.82     23.58 o 
   0   8   4     6205.00     6852.65     74.73 o 
   1   8   4        3.76        9.50      3.57 o 
   2   8   4      761.15      737.60     37.58 o 
   3   8   4        5.29        3.74      6.26 o 
   4   8   4      143.50      149.40      8.29 o 
  -4   9   4      289.92      343.63     15.14 o 
  -3   9   4       11.54       21.48      5.57 o 
  -2   9   4      141.87      142.61     26.66 o 
  -1   9   4      259.82      239.98     17.60 o 
   0   9   4      569.95      611.94     28.18 o 
   1   9   4       38.63       39.11      6.79 o 
   2   9   4      473.17      456.63     20.74 o 
   3   9   4      364.62      357.41     29.81 o 
   4   9   4       17.73       25.69      5.69 o 
  -4  10   4        3.27        1.99      3.12 o 
  -3  10   4      320.23      347.91     26.47 o 
  -2  10   4      545.30      515.19     23.61 o 
  -1  10   4       55.27       67.06     10.42 o 
   0  10   4      890.61      898.76     30.65 o 
   1  10   4      172.78      166.07     16.11 o 
   2  10   4      211.56      205.79     14.51 o 
   3  10   4       10.01        5.93      6.86 o 
   4  10   4      109.71      134.00     11.00 o 
  -4  11   4        8.79        9.07      3.70 o 
  -3  11   4       33.54       23.26      5.49 o 
  -2  11   4      122.85      147.60     13.49 o 
  -1  11   4      168.45      191.24     19.98 o 
   0  11   4      868.56      889.36     28.10 o 
   1  11   4       83.19       69.77      7.55 o 
   2  11   4      165.57      148.00     13.23 o 
   3  11   4       60.27       78.94     15.03 o 
   4  11   4       10.23       15.30      3.64 o 
  -4  12   4        2.52        3.49      2.90 o 
  -3  12   4        0.35        1.19      4.81 o 
  -2  12   4      197.22      202.68     16.38 o 
  -1  12   4       46.86       49.44      7.92 o 
   0  12   4       47.06       42.80      4.50 o 
   1  12   4      263.84      235.52     12.13 o 
   2  12   4      221.10      223.79     23.66 o 
   3  12   4        0.30        1.31      5.90 o 
   4  12   4       87.87      114.94     13.00 o 
  -3  13   4       25.45       18.34      7.01 o 
  -2  13   4      192.92      197.63     23.21 o 
  -1  13   4      132.29      139.16     10.57 o 
   0  13   4      122.91      116.07      7.66 o 
   1  13   4        1.70        4.12      3.00 o 
   2  13   4        0.91        1.99      6.91 o 
   3  13   4      152.12      159.52     18.32 o 
  -3  14   4       61.20       94.91     13.67 o 
  -2  14   4       68.00       75.13     13.83 o 
  -1  14   4       27.95       27.81      9.13 o 
   0  14   4       20.17       22.02      7.85 o 
   1  14   4       39.24       39.83      7.40 o 
   2  14   4       26.29       32.71      9.82 o 
   3  14   4       19.54       22.79      7.51 o 
  -3  15   4       23.24       32.24      5.34 o 
  -2  15   4      101.31      105.87     10.97 o 
  -1  15   4      315.32      346.82     28.34 o 
   0  15   4      237.37      217.09     17.14 o 
   1  15   4       47.75       41.74      7.40 o 
   2  15   4        0.86       -2.25      2.85 o 
  -2  16   4       35.57       41.85      6.53 o 
  -1  16   4       46.85       35.42      8.91 o 
   0  16   4        3.82        1.86      3.02 o 
   1  16   4       11.71       22.09      5.21 o 
   2  16   4       55.66       55.86      6.53 o 
  -1  17   4      124.52      137.36     13.36 o 
   0  17   4        4.44       18.09      5.96 o 
   1  17   4        3.60       -2.88      4.87 o 
  -5   0   5       76.16       60.98     11.96 o 
  -3   0   5     2614.18     2659.89     99.41 o 
  -1   0   5       11.79       10.20      2.10 o 
   1   0   5     6931.76     7047.67     76.60 o 
   3   0   5      310.62      282.02     20.22 o 
   5   0   5       36.74       29.17      7.79 o 
  -5   1   5      151.91      147.34     12.64 o 
  -4   1   5       24.79       22.40      3.18 o 
  -3   1   5      390.47      429.36     28.81 o 
  -2   1   5       41.79       47.78      5.52 o 
  -1   1   5     1229.60      988.71     15.08 o 
   0   1   5       45.10       79.43     10.17 o 
   1   1   5     2308.55     2164.21     35.32 o 
   2   1   5        3.70        7.07      2.31 o 
   3   1   5     1352.29     1295.66     31.06 o 
   4   1   5        6.81        5.66      2.70 o 
   5   1   5      104.49      132.83     16.72 o 
  -5   2   5       12.23       11.34      4.96 o 
  -4   2   5       37.21       31.45      6.03 o 
  -3   2   5     1763.78     1777.97     82.61 o 
  -2   2   5      321.13      333.51     14.07 o 
  -1   2   5      506.77      440.10     12.22 o 
   0   2   5      155.08      161.45      9.04 o 
   1   2   5     2015.91     1852.53     26.44 o 
   2   2   5      719.35      797.33     16.10 o 
   3   2   5      477.44      444.98     21.79 o 
   4   2   5       42.28       41.04      4.45 o 
   5   2   5       14.34       10.14      4.17 o 
  -5   3   5        1.48       -3.08      3.52 o 
  -4   3   5       13.90       10.63      3.92 o 
  -3   3   5      102.79      102.14     21.09 o 
  -2   3   5      758.79      919.92     48.57 o 
  -1   3   5      596.34      437.60     14.82 o 
   0   3   5     1977.08     2017.11     36.01 o 
   1   3   5       42.99       37.53      4.19 o 
   2   3   5      959.15     1032.24     18.55 o 
   3   3   5     1012.17     1011.12     32.44 o 
   4   3   5       25.28       19.83      3.85 o 
   5   3   5        5.44       17.15      7.26 o 
  -5   4   5        4.08        4.27      2.98 o 
  -4   4   5        9.08        7.79      3.72 o 
  -3   4   5     1099.11     1138.42     69.77 o 
  -2   4   5      787.81      842.31     48.72 o 
  -1   4   5     3514.64     3630.87     65.90 o 
   0   4   5      651.85      615.60     26.77 o 
   1   4   5     3998.62     4068.72     45.10 o 
   2   4   5     1953.38     2159.36     32.55 o 
   3   4   5     1211.50     1205.80     37.65 o 
   4   4   5        9.75       15.93      5.05 o 
   5   4   5       29.69       31.62      7.66 o 
  -5   5   5      130.95      144.77     10.51 o 
  -4   5   5      179.14      180.23     12.99 o 
  -3   5   5      183.02      197.55     30.17 o 
  -2   5   5      414.88      400.84     35.23 o 
  -1   5   5     6311.87     6614.03     57.71 o 
   0   5   5      283.05      292.59     15.00 o 
   1   5   5      804.80      765.42     43.14 o 
   2   5   5      624.57      663.11     26.87 o 
   3   5   5     1343.68     1399.15     22.36 o 
   4   5   5        1.39        2.38      2.65 o 
   5   5   5       36.41       42.88      8.21 o 
  -5   6   5       16.17       17.15      4.44 o 
  -4   6   5        0.06       -1.98      3.41 o 
  -3   6   5      894.96      941.92     32.15 o 
  -2   6   5        5.86       21.38     10.81 o 
  -1   6   5     4964.61     5555.88     64.16 o 
   0   6   5      155.97      129.70      8.99 o 
   1   6   5       87.26      195.41     12.20 o 
   2   6   5       93.92       85.93     10.27 o 
   3   6   5      986.09     1007.12     37.32 o 
   4   6   5        1.63        5.27      3.16 o 
   5   6   5       20.53       26.95      6.37 o 
  -5   7   5       50.62       62.05      6.25 o 
  -4   7   5        2.61        1.75      3.49 o 
  -3   7   5       33.92       47.03     10.06 o 
  -2   7   5     1324.11     1385.31     72.75 o 
  -1   7   5     3206.33     3386.79    121.59 o 
   0   7   5      513.78      574.54     20.44 o 
   1   7   5       94.76       69.96     13.78 o 
   2   7   5      304.56      327.88     17.24 o 
   3   7   5      655.08      662.70     22.27 o 
   4   7   5        0.45        4.20      3.22 o 
   5   7   5       24.86       26.30      5.88 o 
  -5   8   5        2.12        3.29      2.17 o 
  -4   8   5        1.00        0.58      3.84 o 
  -3   8   5     1243.31     1275.35     38.34 o 
  -2   8   5      485.47      518.35     47.45 o 
  -1   8   5       20.19       12.83      5.18 o 
   0   8   5      195.14      206.76     13.34 o 
   1   8   5     1056.28      996.03     35.07 o 
   2   8   5       79.61       71.48     11.94 o 
   3   8   5      714.85      729.05     41.46 o 
   4   8   5        3.78        1.77      2.63 o 
  -4   9   5        0.13       -3.55      3.78 o 
  -3   9   5      115.70      122.94     17.68 o 
  -2   9   5       45.83       72.64     12.63 o 
  -1   9   5      356.42      311.42     25.52 o 
   0   9   5      840.67      828.05     24.92 o 
   1   9   5      231.70      222.82     17.64 o 
   2   9   5      147.29      136.24     11.89 o 
   3   9   5      254.65      278.68     26.01 o 
   4   9   5        1.77        0.61      2.71 o 
  -4  10   5        3.23        2.00      6.75 o 
  -3  10   5     1200.00     1371.53     59.39 o 
  -2  10   5      523.44      582.75     28.26 o 
  -1  10   5      282.63      310.43     27.27 o 
   0  10   5        1.50       13.14     12.32 o 
   1  10   5      432.08      369.71     24.25 o 
   2  10   5       48.63       53.52      8.16 o 
   3  10   5      291.63      316.62     28.05 o 
   4  10   5        0.45        5.65      6.73 o 
  -4  11   5      151.33      166.02     13.38 o 
  -3  11   5        7.84       10.17      6.83 o 
  -2  11   5      163.57      202.10     22.57 o 
  -1  11   5     1170.39     1236.50     38.55 o 
   0  11   5      188.98      188.52      9.96 o 
   1  11   5       97.77      101.13      9.26 o 
   2  11   5      250.84      240.08     16.29 o 
   3  11   5      142.58      149.99     19.59 o 
   4  11   5       44.56       42.83      7.80 o 
  -4  12   5       12.91        8.40      3.08 o 
  -3  12   5      280.73      353.85     29.33 o 
  -2  12   5      455.13      527.78     36.71 o 
  -1  12   5        5.68      -11.16      9.39 o 
   0  12   5      253.33      238.48     13.89 o 
   1  12   5      363.13      367.60     15.06 o 
   2  12   5       26.44       26.08      8.86 o 
   3  12   5       23.65       21.27      8.80 o 
   4  12   5       19.56       32.29      6.93 o 
  -3  13   5       10.17       11.68      6.74 o 
  -2  13   5      123.65      149.97     20.05 o 
  -1  13   5      282.83      303.58     26.81 o 
   0  13   5        4.22        0.94      6.85 o 
   1  13   5       94.79       92.87      7.94 o 
   2  13   5      195.31      175.07     20.41 o 
   3  13   5       53.34       59.31     10.94 o 
  -3  14   5       84.44      119.68     15.18 o 
  -2  14   5      112.20      123.73     12.25 o 
  -1  14   5        2.07        3.09      5.30 o 
   0  14   5       55.94       55.98      8.44 o 
   1  14   5      168.23      151.26     11.04 o 
   2  14   5        7.91       12.18      7.42 o 
   3  14   5       24.32       35.17      5.23 o 
  -3  15   5        8.86       10.77      5.06 o 
  -2  15   5       92.45      106.10     10.27 o 
  -1  15   5      167.09      195.39     21.62 o 
   0  15   5        0.03        0.70      4.43 o 
   1  15   5        3.75       -4.37      5.74 o 
   2  15   5       74.43       70.60      7.71 o 
  -2  16   5       25.71       30.08      5.35 o 
  -1  16   5        0.51        0.71      3.39 o 
   0  16   5       27.53       33.56      6.20 o 
   1  16   5       32.63       38.22      9.26 o 
   2  16   5        3.10        3.95      4.82 o 
  -1  17   5       59.39       59.91     10.57 o 
   0  17   5        0.27        7.28      5.17 o 
   1  17   5        2.75        1.68      4.14 o 
  -4   0   6      791.81      780.01     26.96 o 
  -2   0   6      202.35      197.06     16.46 o 
   0   0   6     1581.36     1309.40     40.98 o 
   2   0   6      163.74      144.20     21.10 o 
   4   0   6      842.37      869.50     27.04 o 
  -5   1   6       40.15       30.66      6.22 o 
  -4   1   6       60.41       59.39      5.54 o 
  -3   1   6      125.39      130.58     30.87 o 
  -2   1   6     2079.87     1842.83     33.12 o 
  -1   1   6       16.27       15.94      1.83 o 
   0   1   6     1413.49     1617.13     32.23 o 
   1   1   6        7.27        9.15      2.42 o 
   2   1   6     4985.57     4795.94    122.67 o 
   3   1   6       63.51       60.32      6.45 o 
   4   1   6       69.21       59.50      5.19 o 
   5   1   6       15.16       18.33     12.29 o 
  -5   2   6       34.77       29.65      6.48 o 
  -4   2   6      426.48      420.69     16.16 o 
  -3   2   6        3.87       -2.64      9.26 o 
  -2   2   6      119.25      123.45     10.37 o 
  -1   2   6      803.92      849.31     17.78 o 
   0   2   6     6832.35     6461.22     58.42 o 
   1   2   6      298.85      288.90     10.68 o 
   2   2   6     1278.84     1334.09     36.55 o 
   3   2   6       43.73       50.63      7.26 o 
   4   2   6      752.45      740.44     19.26 o 
   5   2   6        7.38        2.24      3.26 o 
  -5   3   6       18.67       19.85      5.78 o 
  -4   3   6      118.40      104.25     11.58 o 
  -3   3   6       23.02       32.84     13.66 o 
  -2   3   6     8412.52     8952.84     86.83 o 
  -1   3   6        3.18        0.49      2.30 o 
   0   3   6       79.49      127.12      7.11 o 
   1   3   6        1.08        5.93      2.14 o 
   2   3   6     4239.52     4306.21     52.53 o 
   3   3   6      127.45      123.60      7.76 o 
   4   3   6      217.10      199.08     11.51 o 
   5   3   6        7.81       11.67      4.09 o 
  -5   4   6        1.09       -0.13      3.30 o 
  -4   4   6      192.26      203.83     13.70 o 
  -3   4   6      415.75      383.15     40.86 o 
  -2   4   6      183.90      204.36     15.84 o 
  -1   4   6      132.29      152.43      7.41 o 
   0   4   6     1356.76     1178.13     31.80 o 
   1   4   6        0.44        7.47      3.36 o 
   2   4   6       89.08       62.75      6.83 o 
   3   4   6      194.81      196.34      8.55 o 
   4   4   6      422.14      422.33     19.29 o 
   5   4   6        9.13       19.40      6.06 o 
  -5   5   6        1.21        3.62      2.47 o 
  -4   5   6       93.39      100.05      9.76 o 
  -3   5   6       10.47       17.47      7.76 o 
  -2   5   6     1222.15     1203.98     61.33 o 
  -1   5   6     3931.51     4428.70     49.12 o 
   0   5   6      141.25      181.67     10.60 o 
   1   5   6        6.46       14.74      8.68 o 
   2   5   6     2930.39     3021.21     59.51 o 
   3   5   6       32.78       38.41      4.43 o 
   4   5   6      118.28      113.41      8.67 o 
   5   5   6        9.40        5.54      3.77 o 
  -5   6   6        0.99        2.24      3.46 o 
  -4   6   6      134.25      157.77     14.26 o 
  -3   6   6       67.62       68.43      9.13 o 
  -2   6   6      115.92      136.23     22.47 o 
  -1   6   6       20.34       25.19      4.81 o 
   0   6   6     1492.00     1399.77     30.19 o 
   1   6   6      148.32      197.69     24.74 o 
   2   6   6     1445.45     1595.43     44.15 o 
   3   6   6      100.75       91.94      7.44 o 
   4   6   6       21.22       24.13      4.24 o 
   5   6   6       32.78       28.12      6.21 o 
  -5   7   6        3.11        6.16      2.34 o 
  -4   7   6       19.57       12.42      4.40 o 
  -3   7   6      123.78      139.31     16.02 o 
  -2   7   6     2688.48     2936.97    106.75 o 
  -1   7   6      238.58      252.74     20.00 o 
   0   7   6       46.80       51.28      6.53 o 
   1   7   6       39.98       24.75      9.76 o 
   2   7   6     2398.04     2551.26     56.36 o 
   3   7   6       47.37       44.84      6.19 o 
   4   7   6       69.59       66.85     10.59 o 
  -5   8   6        0.18       -3.62      2.42 o 
  -4   8   6      223.37      247.08     17.50 o 
  -3   8   6      393.10      430.46     22.47 o 
  -2   8   6       52.37       73.19     18.57 o 
  -1   8   6        0.13       -2.75      4.91 o 
   0   8   6      473.45      377.55     18.37 o 
   1   8   6       10.76       10.80      6.04 o 
   2   8   6       35.66       31.44      9.13 o 
   3   8   6       88.61      101.38     10.99 o 
   4   8   6       74.79       97.59      8.48 o 
  -4   9   6        0.68        2.29      3.33 o 
  -3   9   6      627.73      659.33     40.62 o 
  -2   9   6      526.98      578.48     34.83 o 
  -1   9   6      660.11      745.28     39.83 o 
   0   9   6     1201.01     1267.36     36.15 o 
   1   9   6      674.45      654.43     48.86 o 
   2   9   6     1016.40     1015.77     32.10 o 
   3   9   6       12.37       16.82      7.16 o 
   4   9   6       59.22       56.93     10.19 o 
  -4  10   6      221.61      274.55     24.06 o 
  -3  10   6      325.41      324.29     28.79 o 
  -2  10   6        4.73       -3.06      4.27 o 
  -1  10   6      209.11      163.66     20.23 o 
   0  10   6      447.33      418.26     25.75 o 
   1  10   6       97.23      109.68     10.59 o 
   2  10   6      143.98      124.84     11.85 o 
   3  10   6        1.65       -1.41      6.65 o 
   4  10   6        2.78        9.89      4.12 o 
  -4  11   6       16.55       10.10      4.40 o 
  -3  11   6      180.66      215.68     23.39 o 
  -2  11   6      277.43      305.28     27.61 o 
  -1  11   6       23.23       19.47      9.32 o 
   0  11   6        7.48        3.51      3.60 o 
   1  11   6      390.13      371.79     17.06 o 
   2  11   6      424.75      439.45     18.52 o 
   3  11   6       15.81       15.85      6.99 o 
   4  11   6       17.72       23.28      4.26 o 
  -4  12   6      126.06      165.72     14.52 o 
  -3  12   6      210.56      225.64     23.27 o 
  -2  12   6       42.87       41.30     11.56 o 
  -1  12   6        7.53       23.63      9.76 o 
   0  12   6      400.28      390.03     17.80 o 
   1  12   6       18.30       10.52      3.98 o 
   2  12   6       23.29       14.88      6.52 o 
   3  12   6        0.36       -5.16      4.61 o 
  -3  13   6       13.45        6.86      5.14 o 
  -2  13   6      359.20      429.61     32.78 o 
  -1  13   6        1.19        8.97      6.83 o 
   0  13   6        5.01       -0.08      3.45 o 
   1  13   6      116.61      110.69     12.60 o 
   2  13   6      231.48      225.63     22.85 o 
   3  13   6        1.10        2.38      5.26 o 
  -3  14   6      110.10      133.02     10.80 o 
  -2  14   6       10.08        9.88      4.31 o 
  -1  14   6       23.45       27.91      8.78 o 
   0  14   6      217.92      218.38     16.19 o 
   1  14   6        0.09       20.96      7.86 o 
   2  14   6       20.84       25.70      8.93 o 
   3  14   6       29.80       34.68      5.19 o 
  -3  15   6        9.05       11.35      3.30 o 
  -2  15   6      193.90      218.99     14.57 o 
  -1  15   6        7.95        3.96      6.33 o 
   0  15   6        0.02        4.32      4.15 o 
   1  15   6       98.42       86.88     13.97 o 
   2  15   6       67.97       68.23     11.93 o 
  -2  16   6        5.22        7.79      3.28 o 
  -1  16   6        8.64       25.18      5.58 o 
   0  16   6       64.65       57.63      8.08 o 
   1  16   6       14.40       15.35      5.82 o 
   2  16   6        0.06        1.53      4.52 o 
  -1  17   6       43.25       49.05     11.38 o 
   0  17   6        3.53       14.12      5.81 o 
   1  17   6       33.57       33.19      7.36 o 
  -5   0   7       53.52       36.65      9.34 o 
  -3   0   7     3527.26     3788.15    118.80 o 
  -1   0   7      768.77      612.78     15.55 o 
   1   0   7      733.59      841.13     45.08 o 
   3   0   7     2798.13     2794.00     71.71 o 
   5   0   7      243.43      207.86     21.83 o 
  -5   1   7       45.31       36.14      6.44 o 
  -4   1   7        0.67        2.54      1.84 o 
  -3   1   7     2553.54     2601.73     69.95 o 
  -2   1   7      770.59      779.66     21.99 o 
  -1   1   7     1405.19     1365.66     16.04 o 
   0   1   7      123.06      118.31      9.44 o 
   1   1   7    19195.98    19404.28    216.65 o 
   2   1   7      691.80      713.06     49.72 o 
   3   1   7      181.35      182.06      8.30 o 
   4   1   7        1.25        0.87      2.52 o 
   5   1   7        8.50       13.94      4.38 o 
  -5   2   7       14.60       18.65      7.30 o 
  -4   2   7      226.22      206.44     10.39 o 
  -3   2   7       45.65       29.63     11.15 o 
  -2   2   7     1031.98     1143.07     31.51 o 
  -1   2   7     1039.59      872.23     18.90 o 
   0   2   7      462.61      452.02     16.59 o 
   1   2   7      692.03      793.86     25.61 o 
   2   2   7       41.50       60.93      8.45 o 
   3   2   7     1990.03     2043.50     28.25 o 
   4   2   7        5.42        5.84      2.58 o 
   5   2   7      107.43       89.57     13.09 o 
  -5   3   7       80.97       74.65      9.20 o 
  -4   3   7       39.42       51.72      6.24 o 
  -3   3   7     1198.45     1135.73     67.90 o 
  -2   3   7     1607.50     1797.80     51.89 o 
  -1   3   7      644.19      673.94     17.61 o 
   0   3   7     2379.27     2658.92     39.58 o 
   1   3   7    11595.07    11908.18    103.01 o 
   2   3   7       82.86       91.59     10.59 o 
   3   3   7       58.87       52.16      4.19 o 
   4   3   7       20.52       20.25      6.13 o 
   5   3   7        1.19        7.54      3.30 o 
  -5   4   7       25.02       27.05      4.76 o 
  -4   4   7      129.73      126.62     10.66 o 
  -3   4   7      115.32      103.78     19.92 o 
  -2   4   7      460.66      484.10     28.63 o 
  -1   4   7     3535.58     3306.91     35.78 o 
   0   4   7      319.84      344.68     17.69 o 
   1   4   7        3.10       25.23      9.78 o 
   2   4   7       85.29       94.37      8.64 o 
   3   4   7     1543.23     1586.17     24.05 o 
   4   4   7       34.97       31.80      5.57 o 
   5   4   7        2.56       -1.42      2.95 o 
  -5   5   7       80.71       82.92      7.58 o 
  -4   5   7        0.03        1.39      2.95 o 
  -3   5   7     1131.99     1131.59     34.93 o 
  -2   5   7       26.60       24.85      9.44 o 
  -1   5   7        5.09        8.68      2.88 o 
   0   5   7        4.44       13.30      4.78 o 
   1   5   7     2070.47     1903.16     76.13 o 
   2   5   7      492.61      582.38     27.32 o 
   3   5   7        4.59        3.97      2.89 o 
   4   5   7        9.63        8.86      5.82 o 
   5   5   7        5.19        3.18      3.79 o 
  -5   6   7       41.44       45.03      5.48 o 
  -4   6   7       66.85       61.95      9.03 o 
  -3   6   7       91.38       83.29     10.30 o 
  -2   6   7       47.30       38.72     11.57 o 
  -1   6   7     5578.01     5510.31     63.06 o 
   0   6   7        0.61        2.01      3.61 o 
   1   6   7       98.46      130.56     21.34 o 
   2   6   7      184.94      188.23     22.94 o 
   3   6   7     1606.89     1632.46     30.86 o 
   4   6   7       85.95       78.73      7.99 o 
  -5   7   7       68.04       69.19      6.37 o 
  -4   7   7        8.19        6.33     11.00 o 
  -3   7   7      586.19      614.01     27.08 o 
  -2   7   7       63.38       72.97     14.96 o 
  -1   7   7       45.99       51.59      9.39 o 
   0   7   7      822.06      946.11     27.70 o 
   1   7   7      339.51      265.82     31.89 o 
   2   7   7        8.41       12.36      4.58 o 
   3   7   7       13.14        7.43      5.43 o 
   4   7   7       22.12       21.73      4.53 o 
  -5   8   7       68.97       74.59      6.03 o 
  -4   8   7       52.75       59.86      8.98 o 
  -3   8   7       41.42       53.10      8.54 o 
  -2   8   7       11.21       13.24      6.95 o 
  -1   8   7     1011.95     1002.44     43.65 o 
   0   8   7        2.71       10.87      7.39 o 
   1   8   7        4.73        5.95      6.05 o 
   2   8   7      101.97      105.60     10.25 o 
   3   8   7      109.74      110.73     11.57 o 
   4   8   7       10.03       12.01      3.59 o 
  -4   9   7        0.40        9.12      8.33 o 
  -3   9   7     1140.31     1303.86     56.40 o 
  -2   9   7       60.00       65.03     12.87 o 
  -1   9   7       20.96       13.83      7.07 o 
   0   9   7      153.42      139.25     13.03 o 
   1   9   7     1064.08     1037.95     40.24 o 
   2   9   7       16.21       16.65      6.21 o 
   3   9   7      119.17      108.97     16.26 o 
   4   9   7       45.04       48.43      6.95 o 
  -4  10   7       39.37       44.33     10.27 o 
  -3  10   7       43.84       47.26     11.41 o 
  -2  10   7        0.04        2.03      5.64 o 
  -1  10   7      265.81      266.01     25.78 o 
   0  10   7       13.04       12.65      5.69 o 
   1  10   7        0.92        0.80      3.65 o 
   2  10   7      209.63      188.63     14.81 o 
   3  10   7      181.89      193.37     21.68 o 
   4  10   7        0.78       -3.65      4.13 o 
  -4  11   7       16.83       12.86      4.36 o 
  -3  11   7      326.99      415.52     32.02 o 
  -2  11   7       49.20       53.80     11.69 o 
  -1  11   7        4.17        7.17      4.52 o 
   0  11   7       68.91       52.08      6.64 o 
   1  11   7      622.04      619.74     22.09 o 
   2  11   7        0.20        5.76      4.82 o 
   3  11   7        2.33       10.88      7.57 o 
   4  11   7       18.12       28.91      6.02 o 
  -4  12   7      140.40      148.32     10.81 o 
  -3  12   7        3.27        9.00      7.17 o 
  -2  12   7        8.52       15.06      7.49 o 
  -1  12   7      130.13      131.51     18.63 o 
   0  12   7       20.54       17.71      4.61 o 
   1  12   7       15.15       18.29      6.10 o 
   2  12   7       41.30       42.12      6.08 o 
   3  12   7       73.75       92.34     13.73 o 
  -3  13   7       52.28       67.74     12.04 o 
  -2  13   7       49.64       75.70      9.77 o 
  -1  13   7        5.51       12.23      6.42 o 
   0  13   7       32.26       22.68      5.75 o 
   1  13   7      344.53      330.12     22.26 o 
   2  13   7       42.31       43.24     10.87 o 
   3  13   7       54.73       48.31      6.44 o 
  -3  14   7        3.32        7.85      5.66 o 
  -2  14   7        4.45        4.29      3.02 o 
  -1  14   7        5.37       12.71      7.61 o 
   0  14   7        5.98        4.58      4.24 o 
   1  14   7        0.04       -3.10      6.89 o 
   2  14   7        7.69       19.72      8.09 o 
   3  14   7       62.73       57.20      7.61 o 
  -2  15   7       54.65       62.85      7.17 o 
  -1  15   7       47.80       40.91     10.38 o 
   0  15   7       92.66       87.59      9.81 o 
   1  15   7      121.40      116.83     15.96 o 
   2  15   7       49.75       37.43      7.93 o 
  -2  16   7        0.39        4.39      2.36 o 
  -1  16   7       23.41       25.29      4.97 o 
   0  16   7       12.60        6.68      5.00 o 
   1  16   7       14.92       11.62      6.04 o 
  -1  17   7        0.27        0.68      1.53 o 
   0  17   7        3.45        9.68      4.69 o 
   1  17   7       22.91       27.50      6.93 o 
  -4   0   8      194.09      174.40     14.82 o 
  -2   0   8     1742.17     1513.20     44.05 o 
   0   0   8     3537.76     3855.26     81.50 o 
   2   0   8     2134.51     2110.80     90.19 o 
   4   0   8       34.31       24.38      5.72 o 
  -5   1   8        4.99        0.38      2.74 o 
  -4   1   8      565.71      572.30     19.76 o 
  -3   1   8       32.52       26.79     10.10 o 
  -2   1   8     1047.32      973.66     25.04 o 
  -1   1   8        8.69       11.46      2.55 o 
   0   1   8    10191.71    10189.88     68.59 o 
   1   1   8       23.53       46.68      7.99 o 
   2   1   8        0.41        8.25      3.67 o 
   3   1   8        3.74        4.17      2.40 o 
   4   1   8        4.72        5.89      2.78 o 
   5   1   8        3.79        8.92      3.94 o 
  -5   2   8        3.22        7.04      4.60 o 
  -4   2   8      579.88      587.68     25.55 o 
  -3   2   8       58.04       51.83     15.07 o 
  -2   2   8     5491.99     5768.11     72.95 o 
  -1   2   8       97.74       83.81      6.30 o 
   0   2   8       26.58       19.41      3.46 o 
   1   2   8      162.43      146.94     11.87 o 
   2   2   8     4021.64     3960.79     70.41 o 
   3   2   8       16.09       10.23      2.16 o 
   4   2   8       32.84       32.79      4.96 o 
   5   2   8        0.91       -1.93      3.35 o 
  -5   3   8        5.63        2.15      5.45 o 
  -4   3   8      171.92      160.34     11.97 o 
  -3   3   8        0.38      -12.06      8.04 o 
  -2   3   8      925.09      898.67     29.33 o 
  -1   3   8      117.17      141.66      8.47 o 
   0   3   8     4618.13     4579.33     50.04 o 
   1   3   8     1703.41     1913.52     43.66 o 
   2   3   8      340.85      336.34     20.93 o 
   3   3   8      121.03      107.93      6.49 o 
   4   3   8       28.95       21.35      4.60 o 
   5   3   8        1.13        3.28      4.97 o 
  -5   4   8        4.82        1.03      3.13 o 
  -4   4   8      192.03      178.26     12.56 o 
  -3   4   8      172.83      163.70     28.13 o 
  -2   4   8     1159.65     1155.27     42.60 o 
  -1   4   8      549.47      597.39     14.53 o 
   0   4   8      341.35      359.39     14.26 o 
   1   4   8       75.22       72.49      9.28 o 
   2   4   8     3053.30     3153.55     50.56 o 
   3   4   8      179.89      173.79      8.20 o 
   4   4   8      133.97      135.96     19.84 o 
   5   4   8       39.81       30.94     14.26 o 
  -5   5   8       15.77        9.97      3.14 o 
  -4   5   8      566.65      603.42     23.16 o 
  -3   5   8        1.37        2.42      3.11 o 
  -2   5   8      113.19       94.34     13.19 o 
  -1   5   8      176.48      198.55     11.27 o 
   0   5   8     3006.68     2769.56     56.78 o 
   1   5   8        1.27        6.36      8.41 o 
   2   5   8       39.88       51.37      7.07 o 
   3   5   8      217.68      207.57     11.24 o 
   4   5   8      225.49      243.93     21.86 o 
  -5   6   8       28.63       26.06      4.29 o 
  -4   6   8       40.03       53.85     15.54 o 
  -3   6   8        2.76       -2.86      6.21 o 
  -2   6   8      937.82     1025.49     60.85 o 
  -1   6   8      157.74      115.02      9.27 o 
   0   6   8        1.34        4.86      5.68 o 
   1   6   8      202.90      221.48     28.52 o 
   2   6   8     2727.57     2821.89     84.24 o 
   3   6   8       14.12       16.19      4.84 o 
   4   6   8       18.62       24.02      6.28 o 
  -5   7   8        5.04        1.72      1.86 o 
  -4   7   8      326.26      319.58     23.50 o 
  -3   7   8       14.20       20.26      5.61 o 
  -2   7   8       91.99       85.08     20.88 o 
  -1   7   8       27.80       29.11      6.46 o 
   0   7   8     1498.94     1403.67     34.61 o 
   1   7   8      411.66      431.10     42.35 o 
   2   7   8      316.81      360.06     44.25 o 
   3   7   8      419.78      410.12     20.48 o 
   4   7   8       99.13      128.88     12.31 o 
  -4   8   8       26.74       29.59      6.07 o 
  -3   8   8       82.74       60.17     11.65 o 
  -2   8   8       65.33       49.97     14.52 o 
  -1   8   8      139.28      129.12     16.37 o 
   0   8   8      125.59      116.84     11.06 o 
   1   8   8       43.17       36.64     10.51 o 
   2   8   8     1619.61     1539.96     32.27 o 
   3   8   8        0.77       -5.38      4.40 o 
   4   8   8        0.55        4.31      2.89 o 
  -4   9   8      176.10      184.23     19.81 o 
  -3   9   8       67.75       94.31     15.00 o 
  -2   9   8      274.53      247.61     22.79 o 
  -1   9   8        1.31        9.12      6.05 o 
   0   9   8      170.05      125.56     11.95 o 
   1   9   8      174.10      172.60     12.25 o 
   2   9   8      322.73      265.37     17.29 o 
   3   9   8        4.00        6.18      5.26 o 
   4   9   8       94.38      109.61      9.44 o 
  -4  10   8       32.98       52.56     10.01 o 
  -3  10   8       16.97       25.85      8.92 o 
  -2  10   8      148.69      166.68     20.25 o 
  -1  10   8       23.79       29.77      9.73 o 
   0  10   8        6.41        3.40      4.49 o 
   1  10   8       86.56       83.19     10.34 o 
   2  10   8      789.06      726.06     42.33 o 
   3  10   8       72.56       65.09     12.52 o 
   4  10   8        1.34        2.84      3.35 o 
  -4  11   8       80.82      103.69      9.84 o 
  -3  11   8       90.72       85.85     11.35 o 
  -2  11   8       80.29      101.16     16.02 o 
  -1  11   8        0.27        2.19      4.37 o 
   0  11   8      250.94      207.23     14.07 o 
   1  11   8      218.59      222.62     17.01 o 
   2  11   8        8.48        9.19      5.85 o 
   3  11   8        7.70        0.84      5.44 o 
  -4  12   8      114.98      121.06      9.54 o 
  -3  12   8       56.25       33.92      5.98 o 
  -2  12   8        3.32        0.90      5.58 o 
  -1  12   8        4.43        3.26      4.24 o 
   0  12   8      169.57      135.89     10.64 o 
   1  12   8       26.71       20.06      5.61 o 
   2  12   8      281.33      237.55     16.16 o 
   3  12   8        6.16        6.98      6.07 o 
  -3  13   8       50.61       71.32     12.82 o 
  -2  13   8       51.04       48.70      7.68 o 
  -1  13   8        4.39        0.67      5.43 o 
   0  13   8      234.56      196.27     12.78 o 
   1  13   8       71.97       59.91      7.58 o 
   2  13   8       21.95       44.38     10.80 o 
   3  13   8        2.01       -3.78      3.55 o 
  -3  14   8        7.53        3.28      3.61 o 
  -2  14   8      168.58      179.17     13.95 o 
  -1  14   8        3.32       10.92      7.15 o 
   0  14   8       40.91       34.78      6.70 o 
   1  14   8      112.89      107.37     16.43 o 
   2  14   8      148.77      147.49     16.61 o 
  -2  15   8        3.65        4.03      2.14 o 
  -1  15   8        3.28        3.86      3.25 o 
   0  15   8       71.87       66.91      8.86 o 
   1  15   8       27.96       27.57      9.02 o 
   2  15   8       37.36       25.83      5.22 o 
  -2  16   8       26.06       23.25      3.43 o 
  -1  16   8       17.14       22.72      4.94 o 
   0  16   8       27.78       40.42      8.95 o 
   1  16   8       26.01       15.23      5.00 o 
   0  17   8       99.96       75.64      5.55 o 
  -5   0   9       40.28       32.31      8.01 o 
  -3   0   9     2038.51     2143.54     88.53 o 
  -1   0   9      141.29      214.09     13.68 o 
   1   0   9     3109.12     3208.22     97.28 o 
   3   0   9       29.39       32.56      4.60 o 
   5   0   9      200.67      152.08     14.76 o 
  -5   1   9      122.40       93.49     17.69 o 
  -4   1   9        8.02        4.79      3.89 o 
  -3   1   9     2012.82     2031.60     86.73 o 
  -2   1   9      440.05      416.59     16.58 o 
  -1   1   9      329.56      269.31     13.89 o 
   0   1   9      641.32      717.76     19.55 o 
   1   1   9     3055.77     3296.67     69.73 o 
   2   1   9       18.38       21.52      4.87 o 
   3   1   9      150.91      130.19      6.23 o 
   4   1   9       15.41        6.62      3.80 o 
   5   1   9        7.12       12.35      3.84 o 
  -5   2   9      117.81       89.38     14.25 o 
  -4   2   9        2.96        3.24      3.05 o 
  -3   2   9     1030.06      917.51     59.78 o 
  -2   2   9      231.22      223.79     14.98 o 
  -1   2   9     1080.75      939.85     32.18 o 
   0   2   9     1469.74     1820.34     31.91 o 
   1   2   9    11480.69    12320.59     97.81 o 
   2   2   9        1.75        0.54      3.72 o 
   3   2   9       15.53       13.42      2.47 o 
   4   2   9       22.31       17.85      4.16 o 
   5   2   9       86.38       68.64     13.77 o 
  -5   3   9      124.08       98.09     15.26 o 
  -4   3   9      142.79      140.91     11.08 o 
  -3   3   9      540.81      499.04     27.72 o 
  -2   3   9      228.89      174.68     13.31 o 
  -1   3   9      702.18      554.98     17.32 o 
   0   3   9        2.18        6.96      2.91 o 
   1   3   9      566.69      562.91     25.06 o 
   2   3   9      233.73      261.31     19.24 o 
   3   3   9      498.65      509.83     15.10 o 
   4   3   9      241.98      231.98     15.19 o 
   5   3   9        4.37        4.39      2.85 o 
  -5   4   9      106.35      100.25      8.02 o 
  -4   4   9        0.00       -4.40      5.98 o 
  -3   4   9      167.86      154.79     12.88 o 
  -2   4   9      200.42      176.75     17.48 o 
  -1   4   9      828.61      736.77     16.89 o 
   0   4   9     2442.50     2692.83     51.50 o 
   1   4   9     1537.10     1441.43     41.75 o 
   2   4   9        3.79       16.02      5.32 o 
   3   4   9        0.19        2.71      2.69 o 
   4   4   9       37.67       33.70      7.35 o 
  -5   5   9       13.42       14.42      4.54 o 
  -4   5   9       11.56       15.37      3.65 o 
  -3   5   9      343.87      329.43     19.18 o 
  -2   5   9      326.02      323.82     23.89 o 
  -1   5   9     1050.71      885.34     24.75 o 
   0   5   9      135.28      138.21     13.46 o 
   1   5   9     1704.24     1723.51     99.76 o 
   2   5   9      803.59      901.31     28.84 o 
   3   5   9      490.78      475.42     16.86 o 
   4   5   9        0.07        2.23      3.42 o 
  -5   6   9       84.34       90.78      7.18 o 
  -4   6   9       89.54       78.81     10.26 o 
  -3   6   9        2.00        2.61      4.37 o 
  -2   6   9      197.58      212.62     27.81 o 
  -1   6   9      968.64      828.65     34.70 o 
   0   6   9      164.16      198.05     16.98 o 
   1   6   9     1102.49     1048.03     64.93 o 
   2   6   9      147.01      164.12     16.32 o 
   3   6   9        0.33       -0.37      3.66 o 
   4   6   9        0.10       -2.34      4.28 o 
  -5   7   9        9.48       14.84      3.16 o 
  -4   7   9       50.37       51.17      8.19 o 
  -3   7   9      200.82      185.82     15.12 o 
  -2   7   9       27.62       46.80     13.38 o 
  -1   7   9      558.66      573.34     34.12 o 
   0   7   9      425.26      422.56     19.55 o 
   1   7   9      517.09      581.38     50.36 o 
   2   7   9      104.46      103.85      8.40 o 
   3   7   9      429.22      427.96     18.32 o 
   4   7   9      106.71       89.77     14.82 o 
  -4   8   9       68.26       77.14      9.44 o 
  -3   8   9       34.12       42.51      8.85 o 
  -2   8   9       51.41       44.40      8.53 o 
  -1   8   9      395.60      365.72     27.47 o 
   0   8   9        6.80       -2.44      4.08 o 
   1   8   9     1499.46     1484.77     48.80 o 
   2   8   9      135.74      116.21      9.46 o 
   3   8   9        9.55        8.20      3.80 o 
   4   8   9       10.16       15.77      4.45 o 
  -4   9   9       13.03       11.12      3.94 o 
  -3   9   9       41.91       55.72      7.65 o 
  -2   9   9       45.70       34.58      8.87 o 
  -1   9   9      495.52      489.34     34.05 o 
   0   9   9      248.33      229.77     16.40 o 
   1   9   9      250.42      248.55     13.53 o 
   2   9   9      386.96      343.13     29.94 o 
   3   9   9       64.91       82.86     13.62 o 
   4   9   9       13.95       11.94      5.09 o 
  -4  10   9       19.69        3.97      4.24 o 
  -3  10   9       90.19       85.57     14.29 o 
  -2  10   9       59.47       62.69     11.94 o 
  -1  10   9      445.47      435.77     33.56 o 
   0  10   9       14.23       16.96      6.13 o 
   1  10   9     1355.08     1272.67     44.45 o 
   2  10   9      279.43      272.83     17.87 o 
   3  10   9        3.26        5.63      4.65 o 
   4  10   9        1.92        6.13      4.07 o 
  -4  11   9       35.53       50.73      8.56 o 
  -3  11   9      113.67      123.67     17.53 o 
  -2  11   9       13.53        8.69      5.36 o 
  -1  11   9      129.00      130.85     14.52 o 
   0  11   9      328.75      313.09     17.23 o 
   1  11   9      383.78      391.94     22.32 o 
   2  11   9       29.46       28.51      7.12 o 
   3  11   9      100.80      114.52     14.93 o 
  -3  12   9       94.70       96.07     15.76 o 
  -2  12   9        4.14       15.88      4.92 o 
  -1  12   9        4.32        1.32      4.75 o 
   0  12   9       11.48       12.89      4.40 o 
   1  12   9      758.84      788.61     31.85 o 
   2  12   9       55.37       44.42      7.33 o 
   3  12   9       33.55       36.41      7.88 o 
  -3  13   9       22.82       21.59      3.59 o 
  -2  13   9        1.07       -0.43      2.43 o 
  -1  13   9      156.24      151.16     17.98 o 
   0  13   9       67.97       64.45      9.67 o 
   1  13   9      119.23      129.95     17.30 o 
   2  13   9        0.30        7.44      4.75 o 
   3  13   9       89.32      101.88      8.24 o 
  -3  14   9       23.02       29.57      6.38 o 
  -2  14   9       33.78       38.64      5.17 o 
  -1  14   9      137.05      116.76     14.69 o 
   0  14   9       37.07       41.12      7.01 o 
   1  14   9      278.69      263.76     24.23 o 
   2  14   9      244.70      230.55     35.34 o 
  -2  15   9        5.07        3.12      2.09 o 
  -1  15   9       35.16       36.99      6.15 o 
   0  15   9       86.82       64.38     11.75 o 
   1  15   9        9.25       11.69      6.84 o 
   2  15   9       16.43       20.55      4.49 o 
  -1  16   9        6.49        7.80      2.44 o 
   0  16   9        3.38       -0.76      2.14 o 
   1  16   9       34.88       36.32      8.47 o 
  -4   0  10       14.41       27.09      9.91 o 
  -2   0  10      574.91      465.59     40.62 o 
   0   0  10    11689.95    12710.50    169.60 o 
   2   0  10      576.40      586.41     52.11 o 
   4   0  10      319.68      297.26     32.36 o 
  -5   1  10        3.39        5.66      5.26 o 
  -4   1  10      367.62      392.39     18.16 o 
  -3   1  10       89.35       98.68     12.12 o 
  -2   1  10       99.33       78.26     12.80 o 
  -1   1  10        0.85        4.01      2.78 o 
   0   1  10     5795.82     5956.57     60.13 o 
   1   1  10      213.72      229.53     19.39 o 
   2   1  10     2144.36     2101.40     48.58 o 
   3   1  10       27.33       29.79      3.16 o 
   4   1  10        0.79        1.74      2.71 o 
  -5   2  10        8.51       11.90      5.62 o 
  -4   2  10        0.44       -1.96      3.36 o 
  -3   2  10       36.54       40.76      7.83 o 
  -2   2  10      449.48      342.45     24.65 o 
  -1   2  10      153.32      178.53     12.53 o 
   0   2  10     1394.18     1210.98     27.75 o 
   1   2  10      658.53      795.43     26.34 o 
   2   2  10      154.38      124.58     12.12 o 
   3   2  10      336.14      333.01     10.75 o 
   4   2  10       62.99       56.07      6.00 o 
  -5   3  10        5.94       16.43      8.04 o 
  -4   3  10      592.94      664.90     28.78 o 
  -3   3  10        0.93        6.99      7.55 o 
  -2   3  10      114.46       86.87     12.47 o 
  -1   3  10     1156.12     1197.17     32.60 o 
   0   3  10     2953.78     3011.77     45.27 o 
   1   3  10        3.44        3.92      2.63 o 
   2   3  10     1270.34     1253.69     38.53 o 
   3   3  10       43.39       41.23      5.49 o 
   4   3  10       11.64       14.71      5.51 o 
  -5   4  10       32.65       22.74      7.09 o 
  -4   4  10        6.65        5.73      3.67 o 
  -3   4  10       39.23       35.84     10.99 o 
  -2   4  10      355.80      281.95     34.33 o 
  -1   4  10      383.17      438.54     20.30 o 
   0   4  10     1760.60     1700.10     35.36 o 
   1   4  10       75.22       84.07     10.88 o 
   2   4  10       23.56       16.80      6.04 o 
   3   4  10      359.94      356.13     17.69 o 
   4   4  10      322.93      303.21     19.42 o 
  -5   5  10       21.62       24.98      3.66 o 
  -4   5  10      427.22      465.23     20.78 o 
  -3   5  10       71.98       82.23     10.03 o 
  -2   5  10       21.50       -9.07     11.37 o 
  -1   5  10        7.27       10.79      3.70 o 
   0   5  10     4386.93     4506.03    124.90 o 
   1   5  10       69.87       70.34     10.33 o 
   2   5  10      354.82      350.53     16.56 o 
   3   5  10        3.80        0.52      5.09 o 
   4   5  10       40.96       30.82      6.26 o 
  -5   6  10       28.48       25.49      3.73 o 
  -4   6  10       97.38       94.58      8.81 o 
  -3   6  10       28.12       25.88     10.68 o 
  -2   6  10      936.40      799.51     57.80 o 
  -1   6  10      481.71      512.15     20.62 o 
   0   6  10     2452.82     2668.19    102.39 o 
   1   6  10       99.05       77.55     19.09 o 
   2   6  10      302.08      283.17     14.14 o 
   3   6  10       14.44       10.39      4.43 o 
   4   6  10      365.58      400.61     20.67 o 
  -4   7  10      164.22      150.26     25.15 o 
  -3   7  10        4.27        7.47      4.84 o 
  -2   7  10        4.56        1.48      3.19 o 
  -1   7  10      350.55      360.06     21.63 o 
   0   7  10     1397.30     1444.54     45.31 o 
   1   7  10      209.29      222.53     33.20 o 
   2   7  10      373.91      367.32     16.23 o 
   3   7  10       17.57       13.70      4.66 o 
   4   7  10       61.05       56.54     10.25 o 
  -4   8  10       24.04       29.78      5.98 o 
  -3   8  10        0.35       -5.81      3.87 o 
  -2   8  10      308.32      290.77     25.61 o 
  -1   8  10       52.70       48.89     10.77 o 
   0   8  10      664.51      616.99     40.95 o 
   1   8  10      346.21      358.37     20.33 o 
   2   8  10      589.87      541.39     20.20 o 
   3   8  10       23.23       22.20      5.32 o 
   4   8  10       33.03       41.13      6.35 o 
  -4   9  10      142.11      143.56     11.52 o 
  -3   9  10        7.76        8.31      3.53 o 
  -2   9  10      143.37      123.32     11.59 o 
  -1   9  10       19.93       22.95      8.66 o 
   0   9  10     1421.70     1364.94     37.57 o 
   1   9  10       53.47       58.00      7.17 o 
   2   9  10      330.53      287.41     18.53 o 
   3   9  10       10.74        8.82      5.84 o 
   4   9  10        4.64        3.31      4.45 o 
  -4  10  10       27.07       32.05      6.68 o 
  -3  10  10        7.27        8.65      2.65 o 
  -2  10  10      281.77      281.35     17.97 o 
  -1  10  10       36.00       29.17     10.02 o 
   0  10  10      515.15      504.75     33.55 o 
   1  10  10      568.44      567.16     26.62 o 
   2  10  10      268.69      236.09     17.02 o 
   3  10  10        7.98        3.51      4.66 o 
  -4  11  10       19.69       30.56      4.81 o 
  -3  11  10       45.86       56.76      8.35 o 
  -2  11  10        0.27        5.58      2.71 o 
  -1  11  10      133.48      107.83     17.81 o 
   0  11  10      224.53      218.21     16.65 o 
   1  11  10        0.95        0.29      4.67 o 
   2  11  10      406.62      407.17     29.17 o 
   3  11  10       18.14        1.87      5.31 o 
  -3  12  10       18.07       19.40      4.55 o 
  -2  12  10      128.09      130.25     25.67 o 
  -1  12  10       14.76       20.61      9.11 o 
   0  12  10      164.21      137.92     14.07 o 
   1  12  10      943.85      988.10     56.66 o 
   2  12  10        2.70        6.73     11.39 o 
   3  12  10        2.05       -2.26      3.16 o 
  -3  13  10       11.19       14.28      5.11 o 
  -2  13  10       52.26       56.40      7.85 o 
  -1  13  10       32.48       47.30      7.17 o 
   0  13  10      129.12      117.29      9.86 o 
   1  13  10        6.56        8.48      6.72 o 
   2  13  10      140.79      107.97     14.58 o 
  -3  14  10       21.43       17.31      5.03 o 
  -2  14  10       14.93       19.30     10.45 o 
  -1  14  10       54.83       37.74      5.88 o 
   0  14  10       39.38       37.88      9.88 o 
   1  14  10       27.36       14.86      7.18 o 
   2  14  10       27.30       15.43      5.03 o 
  -2  15  10       81.47       75.51      8.43 o 
  -1  15  10       70.60       73.94      6.63 o 
   0  15  10       47.59       29.25      5.30 o 
   1  15  10        8.03        0.33      3.82 o 
  -1  16  10        0.70        0.25      3.79 o 
   0  16  10       80.02       59.84      6.59 o 
   1  16  10        6.30        1.09      4.26 o 
  -5   0  11        4.50        5.75      5.34 o 
  -3   0  11      712.98      671.12     26.03 o 
  -1   0  11      330.78      255.23     27.77 o 
   1   0  11      660.69      565.81     44.68 o 
   3   0  11      207.10      188.63     10.98 o 
  -5   1  11      160.84      138.27     16.02 o 
  -4   1  11       20.14       14.61      6.09 o 
  -3   1  11       38.19       36.45      5.57 o 
  -2   1  11       47.04       37.95      9.47 o 
  -1   1  11      779.23      577.95     29.84 o 
   0   1  11     1437.09     1758.72     34.66 o 
   1   1  11     1264.10     1211.76     33.71 o 
   2   1  11        0.13        4.07      3.71 o 
   3   1  11       34.15       33.86      3.46 o 
   4   1  11        1.62       -0.84      2.64 o 
  -5   2  11        0.44       -1.06      3.86 o 
  -4   2  11       14.97       11.79      4.04 o 
  -3   2  11      984.90      985.41     34.87 o 
  -2   2  11        3.87        8.92      5.83 o 
  -1   2  11      604.15      556.58     22.85 o 
   0   2  11       62.83       88.57      8.08 o 
   1   2  11      897.46      719.79     26.25 o 
   2   2  11      146.48      149.46     13.90 o 
   3   2  11      940.71      985.41     18.97 o 
   4   2  11       74.27       67.72      8.03 o 
  -5   3  11      181.58      145.94     17.49 o 
  -4   3  11       82.22       69.11      9.68 o 
  -3   3  11       10.38       -0.94      5.48 o 
  -2   3  11       51.59       54.92     10.84 o 
  -1   3  11     6926.42     7025.20     83.05 o 
   0   3  11       64.17       80.89      7.88 o 
   1   3  11      931.70      895.12     29.90 o 
   2   3  11        6.00       11.71      5.27 o 
   3   3  11      120.32      127.93      8.18 o 
   4   3  11       66.88       71.63      9.54 o 
  -5   4  11        5.93        3.27      3.97 o 
  -4   4  11       20.26       26.15      6.61 o 
  -3   4  11      100.19       91.16     10.61 o 
  -2   4  11        2.86       -0.20      9.69 o 
  -1   4  11     1469.93     1392.40     41.17 o 
   0   4  11      990.94     1067.99     35.96 o 
   1   4  11     1510.30     1533.86     47.68 o 
   2   4  11      148.58      132.28      9.98 o 
   3   4  11      518.02      504.23     21.13 o 
   4   4  11       17.00       12.73      5.17 o 
  -5   5  11      136.58      113.96     13.96 o 
  -4   5  11       58.74       47.99      6.48 o 
  -3   5  11        1.15        1.41      3.72 o 
  -2   5  11       13.13       13.79     11.46 o 
  -1   5  11     3836.28     3609.77     60.91 o 
   0   5  11        4.87       10.16      5.60 o 
   1   5  11      792.49      740.83     34.11 o 
   2   5  11       26.19       31.88      5.39 o 
   3   5  11       21.38       32.83      5.63 o 
   4   5  11       13.99       11.85      4.47 o 
  -5   6  11       12.38        4.10      3.45 o 
  -4   6  11       19.02       14.09      3.35 o 
  -3   6  11      198.73      219.08     16.19 o 
  -2   6  11        8.42        2.36      3.76 o 
  -1   6  11      236.43      205.75     13.66 o 
   0   6  11      223.32      192.51     29.03 o 
   1   6  11     1034.31     1039.22     69.84 o 
   2   6  11      164.71      155.30     14.09 o 
   3   6  11      644.11      712.56     24.50 o 
   4   6  11       23.30       22.94      5.58 o 
  -4   7  11        4.14        7.57      3.86 o 
  -3   7  11        3.13        2.03      2.45 o 
  -2   7  11      125.79      130.78     17.01 o 
  -1   7  11     3035.39     2932.24     63.18 o 
   0   7  11      246.87      253.21     19.82 o 
   1   7  11     1300.48     1280.08     51.12 o 
   2   7  11        8.09        0.72      4.92 o 
   3   7  11       87.20      102.48     11.13 o 
   4   7  11        1.81       -5.02      3.35 o 
  -4   8  11        0.01       -3.14      5.31 o 
  -3   8  11       11.66       20.42      4.20 o 
  -2   8  11       17.77        3.64      4.35 o 
  -1   8  11      234.69      213.57     22.18 o 
   0   8  11      177.44      165.08     13.63 o 
   1   8  11      833.67      804.64     31.36 o 
   2   8  11       62.18       61.71      8.44 o 
   3   8  11      422.89      430.52     21.97 o 
   4   8  11        2.26        4.90      7.17 o 
  -4   9  11       34.10       21.13      4.48 o 
  -3   9  11       53.54       36.84      6.06 o 
  -2   9  11      110.73       90.28     15.46 o 
  -1   9  11      993.57     1037.40     50.05 o 
   0   9  11      487.39      503.41     23.47 o 
   1   9  11      605.49      519.38     20.45 o 
   2   9  11        6.55        8.71      5.01 o 
   3   9  11       62.19       68.88     12.55 o 
  -4  10  11        0.71        1.11      3.16 o 
  -3  10  11      106.93      132.94     14.38 o 
  -2  10  11       27.20       35.87     10.01 o 
  -1  10  11       43.67       31.08     10.52 o 
   0  10  11      282.30      281.48     18.32 o 
   1  10  11      467.84      433.74     23.46 o 
   2  10  11        0.33        2.47      4.71 o 
   3  10  11        4.33        6.63      3.71 o 
  -4  11  11       23.03       28.54      4.21 o 
  -3  11  11       20.38       15.97      4.06 o 
  -2  11  11        1.21        0.10      3.09 o 
  -1  11  11      138.48      100.45     17.15 o 
   0  11  11        3.92       -1.62      9.34 o 
   1  11  11      598.88      584.05     27.30 o 
   2  11  11       14.31       13.53      4.76 o 
   3  11  11       42.33       31.84      7.21 o 
  -3  12  11      112.26      126.32      9.73 o 
  -2  12  11        4.30        1.68      3.64 o 
  -1  12  11       18.20       15.04     10.20 o 
   0  12  11      104.59      114.00     12.32 o 
   1  12  11      266.80      264.95     24.40 o 
   2  12  11       89.03       68.95      6.89 o 
   3  12  11        0.34        7.51      4.39 o 
  -3  13  11        4.20        8.39      2.60 o 
  -2  13  11       70.66       51.18      6.79 o 
  -1  13  11      176.78      169.40     20.49 o 
   0  13  11       12.68        5.30      5.15 o 
   1  13  11       39.18       33.29      9.27 o 
   2  13  11       64.46       40.18      6.29 o 
  -2  14  11       19.13       20.83      4.52 o 
  -1  14  11       31.80       35.37      9.56 o 
   0  14  11      205.44      204.73     14.31 o 
   1  14  11      170.02      139.69     16.68 o 
   2  14  11        0.92        6.05      5.12 o 
  -2  15  11        2.94        6.88      4.30 o 
  -1  15  11       48.83       34.54      8.25 o 
   0  15  11       18.50       13.27      3.66 o 
   1  15  11        9.97       13.63      6.10 o 
  -1  16  11        8.81       15.63      5.45 o 
   0  16  11      133.64       92.96     20.92 o 
  -4   0  12       55.77       48.93     12.47 o 
  -2   0  12       74.26       48.06     14.34 o 
   0   0  12     2250.09     2163.98     59.74 o 
   2   0  12     1261.62     1318.32     58.78 o 
   4   0  12      213.56      189.96     14.06 o 
  -5   1  12        0.00        9.17      5.79 o 
  -4   1  12        4.68        8.37      5.69 o 
  -3   1  12        0.01        3.47      4.53 o 
  -2   1  12     1606.91     1294.05    104.93 o 
  -1   1  12      382.12      400.80     26.43 o 
   0   1  12      329.76      326.14     15.77 o 
   1   1  12       55.62       80.65      9.14 o 
   2   1  12     2951.42     3078.06     90.07 o 
   3   1  12      269.23      262.16      9.97 o 
   4   1  12       13.64       13.82      3.36 o 
  -5   2  12        0.24       12.14      6.70 o 
  -4   2  12      113.73      117.04     12.88 o 
  -3   2  12        3.95        3.50      3.71 o 
  -2   2  12       15.37        3.72      6.52 o 
  -1   2  12        2.62        0.44      4.95 o 
   0   2  12     1732.73     1671.11     36.20 o 
   1   2  12      113.23      143.88     12.29 o 
   2   2  12      775.10      795.22     46.80 o 
   3   2  12      249.58      246.48      9.62 o 
   4   2  12      508.96      527.21     22.20 o 
  -5   3  12       11.60       13.46      5.89 o 
  -4   3  12        9.08       14.87      9.93 o 
  -3   3  12        6.39        7.14      3.50 o 
  -2   3  12      458.72      380.53     28.19 o 
  -1   3  12        2.06        0.53      3.92 o 
   0   3  12      223.81      199.90     15.69 o 
   1   3  12      141.56      130.21     11.95 o 
   2   3  12       26.53       18.68      8.24 o 
   3   3  12       52.11       46.35      4.87 o 
   4   3  12       21.40       27.49      5.67 o 
  -5   4  12        0.44        0.91      3.35 o 
  -4   4  12      166.64      212.90     25.54 o 
  -3   4  12        4.14        5.93      2.79 o 
  -2   4  12       20.97       25.29     15.05 o 
  -1   4  12       93.03       98.47     10.89 o 
   0   4  12     2324.57     2271.19     54.88 o 
   1   4  12        5.16        4.24      4.83 o 
   2   4  12      142.97      137.18     10.51 o 
   3   4  12       29.06       31.59      5.87 o 
   4   4  12        6.53       14.71      4.72 o 
  -5   5  12        3.85       21.04      6.17 o 
  -4   5  12       40.94       46.77     13.73 o 
  -3   5  12        1.59        5.47      3.14 o 
  -2   5  12     1302.14     1398.88     38.67 o 
  -1   5  12       16.98       19.18      7.45 o 
   0   5  12      323.62      283.24     22.80 o 
   1   5  12      192.57      160.80     21.99 o 
   2   5  12      135.64      128.74     10.26 o 
   3   5  12        8.48       11.40      4.43 o 
   4   5  12      168.45      175.13     13.08 o 
  -4   6  12       26.59       32.02      6.47 o 
  -3   6  12       41.95       36.71      5.70 o 
  -2   6  12       65.86       69.08      9.15 o 
  -1   6  12        0.21        4.11      3.77 o 
   0   6  12     1901.19     1805.81     90.84 o 
   1   6  12       54.26       39.71      9.30 o 
   2   6  12      150.57      145.45     10.88 o 
   3   6  12       38.68       40.64      8.53 o 
   4   6  12       36.63       41.17      6.15 o 
  -4   7  12       13.37       10.04      6.27 o 
  -3   7  12       15.61       20.98      5.90 o 
  -2   7  12      909.90      930.46     32.48 o 
  -1   7  12      487.22      498.29     20.69 o 
   0   7  12      710.77      716.62     41.22 o 
   1   7  12       37.14       35.07     10.43 o 
   2   7  12       22.74       26.97      6.59 o 
   3   7  12       48.48       60.57      8.47 o 
   4   7  12       82.95       86.24      8.38 o 
  -4   8  12      148.55      147.41     12.01 o 
  -3   8  12       16.19       29.02      6.19 o 
  -2   8  12       46.87       41.03     10.20 o 
  -1   8  12      434.28      428.28     22.28 o 
   0   8  12     2028.21     2071.51     62.15 o 
   1   8  12      552.58      522.88     25.84 o 
   2   8  12       68.08       69.78      8.35 o 
   3   8  12        2.78        2.09      3.28 o 
   4   8  12       21.23        9.44     10.28 o 
  -4   9  12        4.45        6.29      3.70 o 
  -3   9  12        2.07        2.33      3.16 o 
  -2   9  12      596.59      607.08     38.84 o 
  -1   9  12        2.79        4.56      3.71 o 
   0   9  12     1022.04     1022.37     23.74 o 
   1   9  12       42.11       41.41      6.42 o 
   2   9  12      216.79      205.57     15.79 o 
   3   9  12       50.57       78.65     13.23 o 
  -4  10  12       42.33       41.78      8.59 o 
  -3  10  12      103.61       93.28     13.82 o 
  -2  10  12        3.58        4.03      3.49 o 
  -1  10  12      242.89      195.68     16.03 o 
   0  10  12     1161.40     1158.03     31.63 o 
   1  10  12      289.61      266.38     18.60 o 
   2  10  12      171.02      150.61     17.16 o 
   3  10  12       55.06       56.39     10.06 o 
  -3  11  12       13.62       11.11      5.04 o 
  -2  11  12      536.76      608.91     38.40 o 
  -1  11  12       82.82       64.80      9.45 o 
   0  11  12        1.25        0.98      2.99 o 
   1  11  12      817.39      844.30     47.03 o 
   2  11  12      327.85      314.50     24.58 o 
   3  11  12        0.05        0.47      3.87 o 
  -3  12  12       28.09       14.86      4.68 o 
  -2  12  12        2.64       14.59      6.48 o 
  -1  12  12      117.43      107.38     16.66 o 
   0  12  12      303.46      308.34     17.12 o 
   1  12  12      137.36      141.08     16.99 o 
   2  12  12       19.54       14.48      4.61 o 
  -3  13  12        0.51        5.82      2.68 o 
  -2  13  12      112.47      101.64     14.28 o 
  -1  13  12      103.31       77.56     13.95 o 
   0  13  12        2.21       -2.98      4.47 o 
   1  13  12       74.85       74.68     12.36 o 
   2  13  12        0.20        7.86      5.80 o 
  -2  14  12        4.95       -2.30      2.87 o 
  -1  14  12       81.95       92.63     13.84 o 
   0  14  12      266.07      244.10     15.05 o 
   1  14  12        7.24        5.13      5.50 o 
   2  14  12        0.42       -2.95      5.40 o 
  -1  15  12       19.60       20.12      6.48 o 
   0  15  12        6.95        8.28      3.16 o 
   1  15  12        3.15        5.42      4.79 o 
  -5   0  13        1.83        6.73      3.58 o 
  -3   0  13       59.54       59.56      8.70 o 
  -1   0  13     1084.25      947.86     59.77 o 
   1   0  13      994.98     1101.05     40.57 o 
   3   0  13      115.54      105.04     14.06 o 
  -5   1  13       26.05       25.67      6.61 o 
  -4   1  13        8.76       -1.00      4.19 o 
  -3   1  13      133.13      120.35     10.13 o 
  -2   1  13        2.54      -11.59      9.37 o 
  -1   1  13        2.22        8.08      6.53 o 
   0   1  13      215.92      279.85     15.25 o 
   1   1  13     1807.07     1762.68     44.29 o 
   2   1  13      556.21      589.30     41.18 o 
   3   1  13        3.74        5.41      2.57 o 
   4   1  13       40.41       25.72      4.44 o 
  -5   2  13        0.13        3.24      3.45 o 
  -4   2  13        7.18        4.65      8.34 o 
  -3   2  13      158.48      144.12     10.84 o 
  -2   2  13       55.48       53.86     11.91 o 
  -1   2  13     2322.81     2100.87     62.68 o 
   0   2  13       21.57       27.06      6.14 o 
   1   2  13        2.35        8.20      3.83 o 
   2   2  13        9.54       -1.14      6.51 o 
   3   2  13      485.90      473.44     13.27 o 
   4   2  13       15.14       11.47      3.41 o 
  -5   3  13        2.31        4.57      3.45 o 
  -4   3  13        0.06       -4.23      7.12 o 
  -3   3  13      271.45      287.39     18.39 o 
  -2   3  13        5.46        5.80      4.64 o 
  -1   3  13        0.08        6.37      7.55 o 
   0   3  13        0.30        6.22      6.26 o 
   1   3  13     3522.09     3611.42     65.40 o 
   2   3  13      791.98      823.44     49.70 o 
   3   3  13      123.97      123.38      7.33 o 
   4   3  13        5.81        3.20      3.25 o 
  -5   4  13       23.30       33.35      7.10 o 
  -4   4  13        0.07       -6.93      8.72 o 
  -3   4  13        0.33        1.59      3.55 o 
  -2   4  13      368.67      365.17     20.26 o 
  -1   4  13     4100.16     4096.97     86.93 o 
   0   4  13      553.81      589.39     48.98 o 
   1   4  13       25.22       26.91      6.21 o 
   2   4  13       75.49       78.27      8.58 o 
   3   4  13      374.91      377.09     19.21 o 
   4   4  13       22.98       22.12      4.81 o 
  -4   5  13       14.75       12.73      6.89 o 
  -3   5  13      233.88      227.36     13.29 o 
  -2   5  13       53.56       49.43      7.91 o 
  -1   5  13       15.91       29.33     11.44 o 
   0   5  13       25.81       20.20      7.49 o 
   1   5  13      811.72      785.47     40.42 o 
   2   5  13       30.24       29.94      5.37 o 
   3   5  13        3.15        4.45      4.51 o 
   4   5  13       80.57       72.37     10.14 o 
  -4   6  13        1.78        7.04      7.84 o 
  -3   6  13        6.53        4.85      3.26 o 
  -2   6  13      566.86      559.53     25.97 o 
  -1   6  13     4598.58     4263.38     93.39 o 
   0   6  13      578.17      577.31     52.96 o 
   1   6  13      259.45      255.43     23.63 o 
   2   6  13        2.86       -2.91      3.46 o 
   3   6  13      293.53      326.14     19.39 o 
   4   6  13        0.63        2.92      2.88 o 
  -4   7  13        7.65        5.11      6.51 o 
  -3   7  13      235.29      248.73     17.43 o 
  -2   7  13        2.59        8.98      9.52 o 
  -1   7  13       93.73      105.58     16.20 o 
   0   7  13      174.11      156.50     13.64 o 
   1   7  13      300.60      287.29     26.25 o 
   2   7  13       61.42       49.02      6.82 o 
   3   7  13       31.72       33.46      8.14 o 
  -4   8  13       39.86       44.91     13.74 o 
  -3   8  13       88.66       66.45      7.11 o 
  -2   8  13      241.46      239.19     24.33 o 
  -1   8  13      346.99      277.61     18.17 o 
   0   8  13      791.56      787.22     24.33 o 
   1   8  13        2.36        4.48      3.75 o 
   2   8  13        2.19       -2.04      3.69 o 
   3   8  13      158.51      167.47     12.92 o 
  -4   9  13        7.81        5.13      3.69 o 
  -3   9  13      149.68      176.34     19.12 o 
  -2   9  13       51.84       47.45     11.97 o 
  -1   9  13       22.06       39.46      7.19 o 
   0   9  13      138.20      133.98      8.79 o 
   1   9  13      371.99      358.22     17.39 o 
   2   9  13      112.73      110.60     15.18 o 
   3   9  13       12.33       18.47      6.43 o 
  -4  10  13       16.62       17.24      5.84 o 
  -3  10  13       17.16       27.02     10.57 o 
  -2  10  13       37.85       44.92     11.52 o 
  -1  10  13      416.57      423.42     33.14 o 
   0  10  13       46.22       38.29      5.88 o 
   1  10  13      304.39      299.01     19.61 o 
   2  10  13       35.20       41.61     10.15 o 
   3  10  13      104.62      112.51     13.32 o 
  -3  11  13      161.47      164.52     16.46 o 
  -2  11  13      124.45      132.07     18.11 o 
  -1  11  13        0.29       -0.23      4.73 o 
   0  11  13        0.23        0.43      4.28 o 
   1  11  13        1.42       -1.68      5.90 o 
   2  11  13       74.52       59.20     11.14 o 
   3  11  13       35.77       43.37      7.67 o 
  -3  12  13        2.62        3.05      2.53 o 
  -2  12  13       83.17       93.90     14.55 o 
  -1  12  13      380.81      401.07     30.72 o 
   0  12  13        1.10        4.05      3.51 o 
   1  12  13       97.49       76.41     12.76 o 
   2  12  13       44.79       31.30      9.19 o 
  -2  13  13       49.72       53.65     10.77 o 
  -1  13  13        1.63       -0.96      3.01 o 
   0  13  13       76.09       63.52      7.93 o 
   1  13  13      356.28      352.66     24.82 o 
   2  13  13       49.82       36.54      7.55 o 
  -2  14  13       34.03       30.31      7.32 o 
  -1  14  13      198.52      170.63     17.39 o 
   0  14  13       72.63       60.25      7.12 o 
   1  14  13        2.83       -3.89      5.03 o 
  -1  15  13        1.37        5.80      3.42 o 
   0  15  13       25.86       27.32      7.13 o 
  -4   0  14       77.85       67.34     14.62 o 
  -2   0  14     1904.13     1788.04     81.41 o 
   0   0  14      329.46      356.42     27.15 o 
   2   0  14     2533.96     2776.99     91.12 o 
   4   0  14        2.11        4.07      4.33 o 
  -5   1  14        1.86        1.87      2.67 o 
  -4   1  14       48.03       49.68      8.68 o 
  -3   1  14       14.34       17.05      4.48 o 
  -2   1  14      561.64      516.03     16.70 o 
  -1   1  14       92.45       94.40     15.40 o 
   0   1  14     1376.18     1327.86     32.21 o 
   1   1  14       18.86       11.04      4.32 o 
   2   1  14       53.98       66.44     10.49 o 
   3   1  14      595.07      543.01     15.68 o 
   4   1  14      403.56      405.80     18.50 o 
  -5   2  14        1.02        2.88      2.66 o 
  -4   2  14       24.97       19.03      8.50 o 
  -3   2  14        2.27        0.37      3.10 o 
  -2   2  14     2415.87     2341.00     35.53 o 
  -1   2  14      413.18      397.80     29.00 o 
   0   2  14      128.12      111.54     12.58 o 
   1   2  14       70.91       78.58     17.94 o 
   2   2  14     1099.72     1135.52     59.52 o 
   3   2  14      186.70      181.02     12.62 o 
   4   2  14       33.98       41.88      6.15 o 
  -4   3  14       48.99       59.83     13.62 o 
  -3   3  14       34.57       33.47      5.38 o 
  -2   3  14      766.57      782.74     20.96 o 
  -1   3  14       28.03       32.20      9.28 o 
   0   3  14     2734.09     2723.96     62.88 o 
   1   3  14      143.61      151.62     16.30 o 
   2   3  14        1.08        4.43      3.18 o 
   3   3  14       69.80       68.39      7.44 o 
   4   3  14      153.94      158.78     11.02 o 
  -4   4  14       60.36       41.27     11.89 o 
  -3   4  14       40.73       31.78      6.85 o 
  -2   4  14      926.23      955.10     33.90 o 
  -1   4  14      255.49      206.67     20.66 o 
   0   4  14        4.80        0.90     11.24 o 
   1   4  14      945.62      949.95     52.06 o 
   2   4  14       17.57       27.98      5.65 o 
   3   4  14        4.02        3.58      4.34 o 
   4   4  14       64.37       62.06     12.78 o 
  -4   5  14       10.44       35.65     10.81 o 
  -3   5  14       13.44       17.17      5.30 o 
  -2   5  14       33.52       27.98      6.45 o 
  -1   5  14      179.20      193.10     14.74 o 
   0   5  14     3060.19     3041.54     96.39 o 
   1   5  14      272.55      251.33     24.07 o 
   2   5  14       63.45       67.44     11.18 o 
   3   5  14       88.53       95.43     10.26 o 
   4   5  14      138.91      146.34      9.99 o 
  -4   6  14       47.29       35.05      9.08 o 
  -3   6  14        8.03        4.62      2.42 o 
  -2   6  14      494.89      501.85     37.16 o 
  -1   6  14     1100.46     1122.83     62.38 o 
   0   6  14      448.05      420.26     20.55 o 
   1   6  14      522.61      463.09     32.67 o 
   2   6  14      310.57      345.74     28.22 o 
   3   6  14        0.57        6.24      2.83 o 
  -4   7  14       56.62       75.23     12.74 o 
  -3   7  14        0.89        2.64      2.57 o 
  -2   7  14       66.37       61.08     14.13 o 
  -1   7  14        9.90        7.88      5.47 o 
   0   7  14     1852.32     1795.26     57.18 o 
   1   7  14       49.11       50.48     11.47 o 
   2   7  14       27.45       18.66      4.54 o 
   3   7  14       34.77       31.83      5.57 o 
  -4   8  14        9.36       10.71      3.50 o 
  -3   8  14        4.52       -1.14      3.01 o 
  -2   8  14      778.84      837.88     45.85 o 
  -1   8  14        0.28       -1.48      5.45 o 
   0   8  14     1173.06     1207.86     30.57 o 
   1   8  14      140.14      122.10     13.25 o 
   2   8  14      189.15      184.15     14.22 o 
   3   8  14       11.15       10.50      4.78 o 
  -3   9  14       82.77       81.23      8.71 o 
  -2   9  14       85.28      102.35     16.71 o 
  -1   9  14       36.56       32.13      8.86 o 
   0   9  14     1017.90     1052.59     24.53 o 
   1   9  14        4.29       -1.71      4.25 o 
   2   9  14        4.89        8.50      6.83 o 
   3   9  14       12.83       29.45      7.85 o 
  -3  10  14       49.62       43.87      6.06 o 
  -2  10  14      262.42      263.47     25.18 o 
  -1  10  14       92.76       93.36     15.33 o 
   0  10  14       20.30       22.26      4.88 o 
   1  10  14       32.27       33.24      9.33 o 
   2  10  14      228.70      234.86     21.06 o 
   3  10  14        0.25        3.21      4.05 o 
  -3  11  14       42.28       44.09      5.67 o 
  -2  11  14       16.80       13.91      5.34 o 
  -1  11  14        5.39       10.91      6.18 o 
   0  11  14       43.29       32.37      6.00 o 
   1  11  14       16.37       11.67      6.66 o 
   2  11  14       14.55       15.58      6.92 o 
  -3  12  14        2.57        0.69      2.26 o 
  -2  12  14      146.92      162.23     18.06 o 
  -1  12  14        5.68       16.28      8.15 o 
   0  12  14        9.94        8.51      3.21 o 
   1  12  14        4.08        0.86      4.91 o 
   2  12  14       21.40       25.28      4.92 o 
  -2  13  14        9.14        7.91      4.26 o 
  -1  13  14        7.30        4.51      3.56 o 
   0  13  14       28.63       32.40      5.50 o 
   1  13  14        0.72       -2.24      5.29 o 
  -1  14  14       63.49       71.46     10.70 o 
   0  14  14        6.67        2.74      4.32 o 
   1  14  14        5.05        4.99      3.74 o 
  -3   0  15      128.23       92.02     17.86 o 
  -1   0  15      303.72      284.68     20.80 o 
   1   0  15     2133.92     2297.47     79.38 o 
   3   0  15       58.70       63.63     13.73 o 
  -4   1  15       27.61       24.35      6.29 o 
  -3   1  15     1067.69     1102.88     30.74 o 
  -2   1  15        7.79       10.50      3.57 o 
  -1   1  15     2677.51     2696.02     48.52 o 
   0   1  15        9.76        5.38      2.98 o 
   1   1  15       55.45       56.06      9.11 o 
   2   1  15        1.26        5.41      5.42 o 
   3   1  15      531.08      490.44     24.33 o 
   4   1  15       11.73        4.61      5.68 o 
  -4   2  15       18.26       26.52      6.86 o 
  -3   2  15      384.41      383.56     18.05 o 
  -2   2  15       32.48       34.10      5.82 o 
  -1   2  15      941.57      952.26     21.83 o 
   0   2  15       20.35       17.53      4.40 o 
   1   2  15      515.26      505.77     38.29 o 
   2   2  15      129.38      132.36     14.55 o 
   3   2  15        4.69       13.77      5.99 o 
   4   2  15        3.41        5.07      4.32 o 
  -4   3  15       13.93        0.72      7.27 o 
  -3   3  15       57.04       58.86      7.48 o 
  -2   3  15      908.17      963.35     27.67 o 
  -1   3  15     1481.21     1503.58     32.94 o 
   0   3  15       93.87       92.85     12.09 o 
   1   3  15      223.25      255.95     27.47 o 
   2   3  15        7.05        1.98      4.21 o 
   3   3  15      408.92      424.69     21.41 o 
   4   3  15        6.28       14.49      5.24 o 
  -4   4  15       12.96        9.09      6.17 o 
  -3   4  15      277.76      279.26     18.56 o 
  -2   4  15        3.46        0.21      3.02 o 
  -1   4  15        3.68       10.88      3.69 o 
   0   4  15       64.60       82.56      9.27 o 
   1   4  15     1548.43     1557.47     45.23 o 
   2   4  15      422.65      428.12     19.62 o 
   3   4  15        5.21       14.54      4.73 o 
  -4   5  15        0.15        1.37      5.48 o 
  -3   5  15      158.63      145.08     13.36 o 
  -2   5  15       52.79       63.49      9.64 o 
  -1   5  15     4187.81     4306.06     69.98 o 
   0   5  15        7.69        2.36      4.72 o 
   1   5  15       37.03       31.61      9.50 o 
   2   5  15       72.69       78.22      9.35 o 
   3   5  15      164.19      195.09     10.86 o 
  -4   6  15        7.20        6.80      5.49 o 
  -3   6  15      204.48      205.84     32.77 o 
  -2   6  15       33.53       44.74      8.42 o 
  -1   6  15       51.07       53.47      8.08 o 
   0   6  15      186.50      169.85     13.91 o 
   1   6  15        1.13        8.85      7.02 o 
   2   6  15       11.75        7.87      3.91 o 
   3   6  15        0.18       -2.85      3.31 o 
  -4   7  15       10.67        5.04      3.87 o 
  -3   7  15       39.17       46.60      5.95 o 
  -2   7  15        2.69        2.49      3.64 o 
  -1   7  15      400.54      414.16     32.03 o 
   0   7  15      644.73      626.24     21.84 o 
   1   7  15       16.23        8.00      5.71 o 
   2   7  15       46.46       42.21      7.58 o 
   3   7  15      162.77      189.96     12.62 o 
  -4   8  15        8.00       10.13      4.37 o 
  -3   8  15      192.62      203.65     11.83 o 
  -2   8  15       40.85       26.00      8.07 o 
  -1   8  15      352.70      324.50     28.28 o 
   0   8  15      192.54      192.76     12.54 o 
   1   8  15       10.88        5.82      4.25 o 
   2   8  15      164.62      153.67     12.93 o 
   3   8  15       43.68       32.95      5.05 o 
  -3   9  15      108.84      108.37      9.50 o 
  -2   9  15        0.48       -5.03      5.61 o 
  -1   9  15        7.34       12.48      7.12 o 
   0   9  15       12.50        9.83      3.19 o 
   1   9  15        2.19       -0.33      3.93 o 
   2   9  15       79.30       70.80     11.70 o 
   3   9  15      134.34      114.79     12.13 o 
  -3  10  15      119.80      121.19      9.66 o 
  -2  10  15      152.20      141.08     18.10 o 
  -1  10  15       87.33       80.56     13.85 o 
   0  10  15      341.74      338.89     28.55 o 
   1  10  15        3.80       15.19      7.72 o 
   2  10  15       96.62       91.72     12.07 o 
  -3  11  15       63.36       77.06      6.96 o 
  -2  11  15       49.48       43.99      9.77 o 
  -1  11  15      336.93      416.73     30.60 o 
   0  11  15        0.14       -5.75      3.83 o 
   1  11  15        1.00       -7.98      7.61 o 
   2  11  15       95.83      102.89     13.27 o 
  -2  12  15       89.03       88.33     12.78 o 
  -1  12  15       52.43       37.11      8.75 o 
   0  12  15        2.54       -0.02      5.55 o 
   1  12  15      141.03      140.85     15.97 o 
   2  12  15        5.37        6.17      3.12 o 
  -2  13  15        2.89        8.14      4.21 o 
  -1  13  15      119.60      107.60     13.71 o 
   0  13  15        0.50        3.67      3.92 o 
   1  13  15       31.73       41.29      8.60 o 
  -1  14  15       12.08       11.47      4.25 o 
   0  14  15        4.98        6.36      4.00 o 
  -4   0  16      211.42      163.80     19.86 o 
  -2   0  16      521.86      503.53     24.88 o 
   0   0  16       33.10       20.96      7.34 o 
   2   0  16        7.30       10.89      5.47 o 
  -4   1  16       54.10       53.06      8.28 o 
  -3   1  16       60.06       56.23      7.38 o 
  -2   1  16     1636.94     1647.52     31.63 o 
  -1   1  16        0.67        6.81      3.74 o 
   0   1  16       90.59      101.69      9.18 o 
   1   1  16       20.84       30.73      7.07 o 
   2   1  16      749.07      848.57     36.44 o 
   3   1  16        0.63       -1.95      3.90 o 
  -4   2  16        1.01        4.95      4.95 o 
  -3   2  16       90.49       75.32      8.55 o 
  -2   2  16     1712.01     1764.35     38.49 o 
  -1   2  16      184.92      195.37     10.52 o 
   0   2  16       88.16      101.53      9.23 o 
   1   2  16       20.54       22.61      6.49 o 
   2   2  16       45.72       46.53      7.09 o 
   3   2  16       48.07       50.22      5.88 o 
  -4   3  16      125.96      136.81     18.67 o 
  -3   3  16       24.52       23.96      5.03 o 
  -2   3  16     1726.72     1769.92     38.13 o 
  -1   3  16       86.92       76.82      7.80 o 
   0   3  16      509.28      513.87     25.24 o 
   1   3  16      344.75      324.21     32.34 o 
   2   3  16      380.46      368.37     13.95 o 
   3   3  16       91.92       92.73      7.74 o 
  -4   4  16        8.75        7.32      6.40 o 
  -3   4  16       62.31       53.09      8.32 o 
  -2   4  16      354.76      330.34     20.50 o 
  -1   4  16      166.23      168.11     11.81 o 
   0   4  16      439.72      473.13     22.81 o 
   1   4  16        0.20       -1.84      7.09 o 
   2   4  16      385.43      394.77     23.38 o 
   3   4  16       30.78       37.52      6.55 o 
  -4   5  16      143.27      154.49     18.39 o 
  -3   5  16        4.68        3.84      2.94 o 
  -2   5  16        0.38        2.05      3.16 o 
  -1   5  16     1024.16     1066.32     35.94 o 
   0   5  16      597.25      617.06     26.27 o 
   1   5  16      206.44      230.38     23.95 o 
   2   5  16       10.01       17.04      4.69 o 
   3   5  16       14.13        8.02      3.74 o 
  -4   6  16       29.62       33.29      9.22 o 
  -3   6  16       16.80       11.62      4.00 o 
  -2   6  16      126.13      123.73     13.36 o 
  -1   6  16        9.13       10.11      5.16 o 
   0   6  16      218.16      223.82     22.55 o 
   1   6  16      243.79      247.95     25.23 o 
   2   6  16      234.36      228.90     23.87 o 
   3   6  16        3.96        3.39      4.38 o 
  -4   7  16       47.91       51.18      9.39 o 
  -3   7  16       52.25       41.13      7.09 o 
  -2   7  16      298.26      271.85     18.53 o 
  -1   7  16      100.13      103.53     16.32 o 
   0   7  16      363.53      364.79     32.81 o 
   1   7  16      113.62       96.56     16.28 o 
   2   7  16      292.84      298.92     18.51 o 
   3   7  16        2.94        9.33      3.03 o 
  -3   8  16       28.26       22.60      5.24 o 
  -2   8  16      271.41      304.78     27.43 o 
  -1   8  16       65.73       53.43     11.57 o 
   0   8  16      190.83      181.23     23.58 o 
   1   8  16      311.39      322.43     27.64 o 
   2   8  16       19.41       13.69      4.48 o 
   3   8  16        7.58       16.64      5.24 o 
  -3   9  16        5.73       13.48      5.45 o 
  -2   9  16       76.85       90.06     14.98 o 
  -1   9  16      213.85      209.45     22.65 o 
   0   9  16        1.39        7.01      5.75 o 
   1   9  16      194.05      180.22     19.45 o 
   2   9  16      411.13      397.06     25.49 o 
  -3  10  16       56.36       49.94      8.02 o 
  -2  10  16      150.29      146.22     17.98 o 
  -1  10  16       17.67       15.30      6.52 o 
   0  10  16       28.82       31.75      8.82 o 
   1  10  16        4.31       10.66      6.04 o 
   2  10  16       27.31       25.19      7.41 o 
  -2  11  16       53.35       48.95      9.83 o 
  -1  11  16        1.09        0.83      2.94 o 
   0  11  16        3.00       12.07      6.15 o 
   1  11  16       33.17       21.99      7.41 o 
   2  11  16      117.73      101.19      8.35 o 
  -2  12  16       50.91       53.17      9.62 o 
  -1  12  16        2.36        4.38      4.15 o 
   0  12  16       29.51       41.15      8.55 o 
   1  12  16       22.30       17.63      5.71 o 
  -1  13  16        0.10       -2.73      3.03 o 
   0  13  16        0.84       -0.25      3.99 o 
   1  13  16       18.96       16.93      3.74 o 
  -3   0  17     2431.64     2698.92     86.50 o 
  -1   0  17        5.81        9.32      5.42 o 
   1   0  17      145.59      160.48     22.15 o 
   3   0  17      582.21      594.13     34.38 o 
  -4   1  17        0.03       -1.88      4.02 o 
  -3   1  17       59.32       50.64      9.89 o 
  -2   1  17      212.51      200.02     11.35 o 
  -1   1  17      982.01     1012.70     24.14 o 
   0   1  17       11.58        9.27      3.64 o 
   1   1  17      221.26      231.36     18.73 o 
   2   1  17        0.25        0.00      3.25 o 
   3   1  17       89.34       82.69      7.11 o 
  -4   2  17       19.39       17.04      5.36 o 
  -3   2  17      254.32      245.39     14.37 o 
  -2   2  17      334.77      344.94     17.39 o 
  -1   2  17        6.83       11.37      4.05 o 
   0   2  17        6.32        6.31      3.16 o 
   1   2  17      170.26      201.66     17.58 o 
   2   2  17       19.03       22.73      3.98 o 
   3   2  17      418.01      393.55     17.86 o 
  -4   3  17       19.10       12.43      7.80 o 
  -3   3  17       98.58       89.50      8.51 o 
  -2   3  17       41.29       43.78      6.62 o 
  -1   3  17      299.16      304.78     15.64 o 
   0   3  17       68.43      102.86     11.78 o 
   1   3  17      198.32      243.83     19.37 o 
   2   3  17       18.92       20.76      4.88 o 
   3   3  17      127.76      134.83     10.79 o 
  -4   4  17       65.60       52.70     10.80 o 
  -3   4  17      391.17      401.99     26.12 o 
  -2   4  17       91.21       77.50      8.11 o 
  -1   4  17      408.90      426.35     18.44 o 
   0   4  17       14.54       19.60      4.67 o 
   1   4  17      193.25      237.35     16.96 o 
   2   4  17      143.75      146.84     13.32 o 
   3   4  17      261.11      251.96     14.13 o 
  -4   5  17        3.16       -0.85      5.89 o 
  -3   5  17       33.81       38.11     10.39 o 
  -2   5  17        7.05       19.07      8.35 o 
  -1   5  17      127.01      120.31     12.46 o 
   0   5  17      104.81      112.02      9.27 o 
   1   5  17     1482.29     1580.74     62.26 o 
   2   5  17        0.05       -5.39      4.63 o 
   3   5  17      116.42      105.93      9.21 o 
  -4   6  17       10.40        7.76      3.37 o 
  -3   6  17      236.45      239.02     15.94 o 
  -2   6  17        5.29        1.50      5.67 o 
  -1   6  17       92.97       85.84     16.29 o 
   0   6  17      272.81      281.60     18.56 o 
   1   6  17      253.17      264.73     25.42 o 
   2   6  17        8.12       12.47      8.37 o 
   3   6  17      163.65      155.75     15.95 o 
  -3   7  17       56.80       60.42      7.84 o 
  -2   7  17        8.18        9.85      3.31 o 
  -1   7  17      450.29      497.27     34.91 o 
   0   7  17      713.52      695.83     28.94 o 
   1   7  17       48.90       51.71     12.29 o 
   2   7  17      108.07      102.35      8.18 o 
   3   7  17       64.59       53.44      8.83 o 
  -3   8  17      171.88      184.00     34.63 o 
  -2   8  17        0.13       -2.58      5.31 o 
  -1   8  17       24.90       28.38      9.10 o 
   0   8  17       46.85       38.76     10.04 o 
   1   8  17       43.61       47.49     10.77 o 
   2   8  17        1.58        7.30      4.70 o 
  -3   9  17       40.68       25.46      6.16 o 
  -2   9  17        0.17        5.70      4.83 o 
  -1   9  17      266.26      258.02     24.04 o 
   0   9  17       30.71       43.16     10.28 o 
   1   9  17       53.20       57.17     11.55 o 
   2   9  17       26.89       18.95      6.01 o 
  -3  10  17      144.67      143.37     11.89 o 
  -2  10  17        6.30        4.41      3.91 o 
  -1  10  17        0.15        2.35      3.30 o 
   0  10  17        4.62       -4.11      4.77 o 
   1  10  17       94.75       87.23     13.30 o 
   2  10  17        0.38       12.46      5.20 o 
  -2  11  17       21.65       27.56      4.96 o 
  -1  11  17      134.52      134.51     16.10 o 
   0  11  17       54.18       52.12      9.51 o 
   1  11  17       51.22       60.53      9.88 o 
  -2  12  17      108.21      125.06     14.27 o 
  -1  12  17      162.10      174.11     16.43 o 
   0  12  17       26.42       30.53      6.81 o 
   1  12  17      105.49      120.24     12.60 o 
  -4   0  18       72.76       66.89     11.79 o 
  -2   0  18      119.43      111.85     12.58 o 
   0   0  18        0.87       10.02      8.44 o 
   2   0  18      743.46      710.52     41.13 o 
  -4   1  18       24.57       23.12      5.30 o 
  -3   1  18      113.83      102.11     12.27 o 
  -2   1  18     1045.85     1089.02     30.83 o 
  -1   1  18        4.19        9.69      3.43 o 
   0   1  18      236.05      256.97     18.52 o 
   1   1  18       45.14       41.94      8.28 o 
   2   1  18      352.66      345.79     20.32 o 
   3   1  18        2.15        2.40      2.70 o 
  -4   2  18      163.88      177.47     18.97 o 
  -3   2  18      333.50      322.54     21.79 o 
  -2   2  18      117.14      107.68      9.98 o 
  -1   2  18       28.30       22.47      4.53 o 
   0   2  18      385.75      401.49     22.87 o 
   1   2  18      140.13      127.49     14.09 o 
   2   2  18      386.07      393.24     17.48 o 
   3   2  18        4.09        1.42      5.90 o 
  -4   3  18       32.82       28.33      8.51 o 
  -3   3  18        6.37        6.72      3.18 o 
  -2   3  18      525.76      552.50     21.50 o 
  -1   3  18        9.29        8.32      3.71 o 
   0   3  18      385.97      401.98     18.19 o 
   1   3  18       28.38       33.37      5.48 o 
   2   3  18      472.71      456.33     24.99 o 
   3   3  18       25.37       15.32      3.76 o 
  -4   4  18      324.68      330.19     23.84 o 
  -3   4  18        0.01        4.21      4.45 o 
  -2   4  18       65.86       63.82      7.53 o 
  -1   4  18       48.86       49.30      8.79 o 
   0   4  18      309.33      338.39     16.50 o 
   1   4  18       18.82       12.04      4.00 o 
   2   4  18      244.37      273.19     13.66 o 
   3   4  18        8.71        7.31      6.85 o 
  -3   5  18        3.61        2.83      5.19 o 
  -2   5  18      117.71      126.27     12.76 o 
  -1   5  18       14.72        7.66      5.92 o 
   0   5  18      154.10      171.25     11.59 o 
   1   5  18        1.34        2.43      3.86 o 
   2   5  18      506.90      514.21     23.16 o 
   3   5  18        1.31       -4.62      5.13 o 
  -3   6  18        3.97        2.99      3.56 o 
  -2   6  18        0.08        0.85      4.22 o 
  -1   6  18        0.83        0.14      3.31 o 
   0   6  18      142.46      136.13     12.13 o 
   1   6  18       42.95       32.98      9.76 o 
   2   6  18       58.74       68.63      8.41 o 
  -3   7  18        0.08        1.33      2.80 o 
  -2   7  18       93.70      105.97     11.16 o 
  -1   7  18        9.30       -2.60      4.94 o 
   0   7  18      107.85       98.25     15.26 o 
   1   7  18      108.83      128.28     18.10 o 
   2   7  18      146.34      162.29     13.36 o 
  -3   8  18       31.50       25.85      5.95 o 
  -2   8  18        0.42        0.79      3.91 o 
  -1   8  18       39.36       35.15      8.85 o 
   0   8  18      424.38      408.33     29.37 o 
   1   8  18       60.46       51.84      7.81 o 
   2   8  18      164.29      166.69     15.54 o 
  -3   9  18        0.17        6.04      3.40 o 
  -2   9  18      158.50      173.90     17.66 o 
  -1   9  18        1.02        5.24      4.46 o 
   0   9  18        2.06       -4.38      5.67 o 
   1   9  18      150.22      156.08     16.82 o 
   2   9  18      100.55      102.50     11.74 o 
  -2  10  18       34.34       45.04      8.50 o 
  -1  10  18      209.54      190.93     18.39 o 
   0  10  18       10.77       19.39      8.32 o 
   1  10  18       52.76       59.91      9.87 o 
  -2  11  18      149.02      215.02     16.42 o 
  -1  11  18       12.25       14.66      5.33 o 
   0  11  18        1.31      -10.27      6.85 o 
   1  11  18        9.50       14.96      5.04 o 
   0  12  18       81.00       68.74     18.64 o 
  -3   0  19        1.59       -3.54      7.44 o 
  -1   0  19      331.22      365.84     21.36 o 
   1   0  19        7.14        1.16      6.62 o 
   3   0  19       50.20       34.97      7.43 o 
  -4   1  19       27.66       27.94      6.35 o 
  -3   1  19      363.46      353.93     20.92 o 
  -2   1  19      114.75      115.44     10.26 o 
  -1   1  19       12.26       11.45      4.09 o 
   0   1  19       15.15        7.87      5.75 o 
   1   1  19      316.01      331.79     17.50 o 
   2   1  19        0.00       -1.77      3.24 o 
   3   1  19      122.34      127.22      9.42 o 
  -4   2  19        0.31       -5.45      5.33 o 
  -3   2  19        0.27        2.82      4.22 o 
  -2   2  19      104.03       95.58      9.15 o 
  -1   2  19       25.07       27.81      5.27 o 
   0   2  19      537.08      530.66     26.32 o 
   1   2  19        2.62       -1.90      8.03 o 
   2   2  19        1.29       -2.59      5.85 o 
   3   2  19       55.92       51.76      6.17 o 
  -3   3  19      212.60      240.53     12.86 o 
  -2   3  19       29.15       33.82      6.03 o 
  -1   3  19      212.85      199.17     13.03 o 
   0   3  19       13.96        8.80      4.00 o 
   1   3  19      529.76      553.10     26.28 o 
   2   3  19        8.91        6.15      3.09 o 
   3   3  19       26.62       32.86      7.22 o 
  -3   4  19       21.59       19.94      5.04 o 
  -2   4  19        1.09        4.08      3.72 o 
  -1   4  19       22.27       38.53      5.85 o 
   0   4  19       54.10       58.51      7.42 o 
   1   4  19      350.15      338.51     19.56 o 
   2   4  19       25.58       23.61      4.27 o 
  -3   5  19      137.45      149.64     23.97 o 
  -2   5  19       13.22       13.77      5.21 o 
  -1   5  19        0.93       -3.80      4.94 o 
   0   5  19       60.99       57.12      7.96 o 
   1   5  19      718.99      708.60     39.95 o 
   2   5  19        0.78        0.51      3.95 o 
  -3   6  19       37.50       29.34      5.27 o 
  -2   6  19        1.36       15.57      5.89 o 
  -1   6  19      167.84      172.61     13.95 o 
   0   6  19       64.80       53.90     11.53 o 
   1   6  19      135.21      163.49     10.74 o 
   2   6  19       27.40       24.23      3.85 o 
  -3   7  19      181.86      203.63     34.87 o 
  -2   7  19       16.95        7.19      8.29 o 
  -1   7  19        0.01       -1.33      5.75 o 
   0   7  19        0.20        1.31      4.72 o 
   1   7  19      769.46      755.07     39.34 o 
   2   7  19        3.93        5.42      5.31 o 
  -3   8  19        4.28        1.44      2.54 o 
  -2   8  19        0.35       -2.64      4.39 o 
  -1   8  19      217.53      216.94     20.24 o 
   0   8  19        8.71        2.79      6.04 o 
   1   8  19       65.41       77.01      8.80 o 
   2   8  19       91.92       82.73      9.97 o 
  -2   9  19       29.46       37.85      8.07 o 
  -1   9  19        1.92        1.87      4.65 o 
   0   9  19        7.10       10.69      5.71 o 
   1   9  19      217.29      233.96     18.64 o 
  -2  10  19       15.77       12.48      4.56 o 
  -1  10  19      337.72      354.25     23.08 o 
   0  10  19       47.99       36.38      7.36 o 
   1  10  19        7.24        3.30      3.85 o 
  -1  11  19        0.87       -2.65      3.97 o 
   0  11  19        5.51        1.83      3.15 o 
  -2   0  20       89.60      109.70     17.59 o 
   0   0  20       37.63       41.57     12.29 o 
   2   0  20      618.10      615.78     26.72 o 
  -3   1  20       70.90       47.73      7.80 o 
  -2   1  20        0.62        0.19      3.17 o 
  -1   1  20       98.42       88.25      8.91 o 
   0   1  20      492.11      543.00     26.95 o 
   1   1  20       39.01       38.18     10.51 o 
   2   1  20        0.55        1.88      3.58 o 
  -3   2  20       39.03       34.60      6.71 o 
  -2   2  20        2.81        9.63      5.97 o 
  -1   2  20        3.60        0.89      3.08 o 
   0   2  20        7.88        9.91      4.20 o 
   1   2  20        2.83       -2.24      4.00 o 
   2   2  20      419.41      397.09     13.26 o 
  -3   3  20        3.11        1.49      3.11 o 
  -2   3  20       71.76       68.42      9.05 o 
  -1   3  20       26.09       24.60      5.06 o 
   0   3  20      698.87      770.28     24.47 o 
   1   3  20        6.44       -3.07      3.62 o 
   2   3  20        5.34       12.07      3.45 o 
  -3   4  20       12.98        9.81      6.37 o 
  -2   4  20       28.42       32.52      4.85 o 
  -1   4  20        1.93        1.35      2.90 o 
   0   4  20        2.54        2.02      4.44 o 
   1   4  20       76.32       70.50      7.50 o 
   2   4  20      491.99      476.06     42.67 o 
  -3   5  20       30.53       31.68      6.29 o 
  -2   5  20        0.15        4.45      3.80 o 
  -1   5  20       13.03       13.91      4.96 o 
   0   5  20      661.18      704.35     23.93 o 
   1   5  20        7.17       12.44      4.70 o 
   2   5  20       20.44       18.33      3.15 o 
  -3   6  20        0.01       -1.65      2.06 o 
  -2   6  20       62.09       72.15     10.02 o 
  -1   6  20        4.89       -0.32      4.85 o 
   0   6  20       49.35       54.26     10.72 o 
   1   6  20       44.29       44.55      6.74 o 
   2   6  20       85.46       91.84      5.58 o 
  -2   7  20        5.06        8.66      6.31 o 
  -1   7  20        0.02        0.61      3.23 o 
   0   7  20      541.60      533.19     30.71 o 
   1   7  20        0.04        2.68      7.73 o 
  -2   8  20      115.70      124.28     13.48 o 
  -1   8  20       14.44       14.25      5.74 o 
   0   8  20        1.86       -8.36      5.74 o 
   1   8  20       87.64       86.42     11.00 o 
  -2   9  20        3.28        3.86      2.90 o 
  -1   9  20        2.14       -1.25      3.86 o 
   0   9  20      281.46      341.83     20.90 o 
   1   9  20       28.42       29.95      6.94 o 
  -1  10  20       10.10       11.44      3.93 o 
   0  10  20       28.39       19.08      5.00 o 
  -3   0  21        6.14       10.59      6.57 o 
  -1   0  21      163.16      162.75     21.01 o 
   1   0  21      564.64      631.62     37.39 o 
  -3   1  21        2.75        1.15      3.15 o 
  -2   1  21        0.21        3.29      4.49 o 
  -1   1  21     1139.10     1294.71     40.53 o 
   0   1  21      248.33      234.40     13.48 o 
   1   1  21      180.66      172.79     11.42 o 
   2   1  21        4.06        8.21      2.20 o 
  -3   2  21       46.44       50.18      7.26 o 
  -2   2  21       24.34       24.97      6.16 o 
  -1   2  21       52.91       53.57      7.47 o 
   0   2  21       40.68       40.14      5.96 o 
   1   2  21      628.93      669.52     21.56 o 
   2   2  21       10.75       21.30      2.62 o 
  -3   3  21       14.24       12.03      5.93 o 
  -2   3  21        6.12        4.25      2.64 o 
  -1   3  21      519.28      582.49     25.66 o 
   0   3  21       39.28       38.53      5.62 o 
   1   3  21       19.17       23.32      4.79 o 
   2   3  21       18.66       19.89      3.60 o 
  -3   4  21       31.08       35.55      8.47 o 
  -2   4  21        1.02        4.96      5.33 o 
  -1   4  21       44.98       47.38      6.03 o 
   0   4  21        6.23       10.79      3.60 o 
   1   4  21      514.45      574.81     16.27 o 
   2   4  21        0.11       -0.33      2.35 o 
  -3   5  21       38.48       40.32      8.58 o 
  -2   5  21       11.77       12.90      4.28 o 
  -1   5  21       51.26       56.67      7.61 o 
   0   5  21       64.35       61.40      6.42 o 
   1   5  21        1.85        3.47      2.54 o 
  -2   6  21        4.24        2.15      3.19 o 
  -1   6  21       77.35       77.55      8.35 o 
   0   6  21        6.13       12.05      4.74 o 
   1   6  21      487.17      507.29     20.65 o 
  -2   7  21       34.85       30.32      6.99 o 
  -1   7  21      111.35      111.17     13.04 o 
   0   7  21        0.23        2.29      4.50 o 
   1   7  21        8.43        6.77      5.66 o 
  -2   8  21       10.97       13.28      4.82 o 
  -1   8  21       29.05       36.87      7.19 o 
   0   8  21        9.07       25.50      6.79 o 
  -1   9  21       83.96      107.44     10.99 o 
   0   9  21        3.60        9.59      4.10 o 
  -2   0  22      144.70      151.53     18.66 o 
   0   0  22      512.44      543.37     23.34 o 
  -3   1  22        7.40       -0.42      3.01 o 
  -2   1  22      149.88      161.82     13.26 o 
  -1   1  22        2.05       10.66      8.31 o 
   0   1  22      123.87      131.32      9.74 o 
   1   1  22        9.30        3.68      3.43 o 
  -2   2  22       71.05       73.38      9.23 o 
  -1   2  22        0.94        0.96      8.17 o 
   0   2  22      237.01      265.66     13.58 o 
   1   2  22       16.18       13.71      3.59 o 
  -2   3  22       67.24       78.36      8.81 o 
  -1   3  22       38.26       36.07      5.13 o 
   0   3  22      127.56      143.25      9.73 o 
   1   3  22       12.50        9.79      2.81 o 
  -2   4  22      234.01      232.44     14.03 o 
  -1   4  22       60.28       61.99      8.16 o 
   0   4  22      481.90      521.45     17.34 o 
   1   4  22       19.67       19.12      3.61 o 
  -2   5  22      109.09      122.17      9.77 o 
  -1   5  22        5.71        3.09      3.64 o 
   0   5  22       38.83       41.82      4.76 o 
   1   5  22        3.39        1.27      2.30 o 
  -2   6  22       17.03       19.01      3.82 o 
  -1   6  22       12.14       15.81      4.02 o 
   0   6  22      253.30      249.09     17.91 o 
   1   6  22       11.32        4.67      4.03 o 
  -1   7  22        0.20       -1.60      3.01 o 
   0   7  22       62.91       67.73      9.53 o 
  -1   0  23      243.09      258.23     23.27 o 
   1   0  23       90.92       76.52      7.81 o 
  -2   1  23        2.05        0.61      3.16 o 
  -1   1  23      296.65      320.16     17.93 o 
   0   1  23        2.44        1.95      2.59 o 
   1   1  23      114.83      112.90      5.31 o 
  -2   2  23       26.96       23.37      6.57 o 
  -1   2  23      372.39      379.75     21.22 o 
   0   2  23       66.62       65.51      6.28 o 
   1   2  23       45.59       45.59      3.42 o 
  -2   3  23        3.85       13.24      4.43 o 
  -1   3  23      170.20      153.48     11.82 o 
   0   3  23        1.45        0.82      3.93 o 
   1   3  23      183.48      186.41      7.51 o 
  -2   4  23       42.65       25.98      6.86 o 
  -1   4  23       25.51       36.65      5.72 o 
   0   4  23      110.34      100.51      7.11 o 
  -1   5  23       99.04      107.93     12.68 o 
   0   5  23        0.34       -4.06      2.70 o 
   0   0  24      274.95      343.85     14.74 o 
  -1   1  24       11.18       10.64      3.63 o 
   0   1  24       98.75      100.85      5.74 o 
  -1   2  24        7.95        2.72      4.01 o 
   0   2  24      198.19      203.08      9.34 o 
  -1   3  24        4.35        2.23      3.22 o 
                                                 
